# Supplementary material for: Genomics of the Uncultivated, Periodontitis-Associated Bacterium Tannerella sp. BU045 (Oral Taxon 808)
Source: mSystems. 2018 Jun 5;3(3):e00018-18. doi: 10.1128/mSystems.00018-18 (PMC5989130; doi:10.1128/mSystems.00018-18)
Supplement: TABLE S1 [file sys003182237st1.xlsx]

## Sheet: S1 Genomes used
Supplemental Table S1: Strain identifications or single amplified genome (SAG) numbers, type of genome assembly, and accession numbers of the genomes used in the current study.
Species	Strain/SAG	Type	Status	NCBI accession	IMG Genome ID
Tannerella forsythia	ATCC43037	Cultivated isolate	Draft	JUET00000000	2645727977
Tannerella forsythia	92A2	Cultivated isolate	Finished	CP003191	2512047036
Tannerella forsythia	KS16	Cultivated isolate	Finished	NZ_AP013045	NA
Tannerella forsythia	3313	Cultivated isolate	Finished	NZ_AP013044	NA
Tannerella sp. BU063	W11667	Cultivated isolate	Finished	CP017038	2728369381
Tannerella sp. BU063	SAG2	SAG	Draft	AYUF00000000	2523231020
Tannerella sp. BU063	SAG5	SAG	Draft	AYYC00000000	2523231022
Tannerella sp. BU045	SAG103	SAG	Draft	MIQB00000000	2645728109
Tannerella sp. BU045	SAG108	SAG	Draft	MIQC00000000	2645728110
Tannerella sp. BU045	SAG110	SAG	Draft	MIQD00000000	2645728111
