# Supplementary material for: Genomics of the Uncultivated, Periodontitis-Associated Bacterium Tannerella sp. BU045 (Oral Taxon 808)
Source: mSystems. 2018 Jun 5;3(3):e00018-18. doi: 10.1128/mSystems.00018-18 (PMC5989130; doi:10.1128/mSystems.00018-18)
Supplement: TABLE S2 [file sys003182237st2.xlsx]

## Sheet: S2 T. forsythia core vs. others
Supplemental Table S2: The presence of core genes from Tannerella forsythia in genomes of the other Tannerella species. The genes are identified by their IMG-MER gene IDs for the 92A2 genome and had homologs in the ATCC43037 genome. The presence of homologs to these core genes is shown for the following genomes: Tannerella sp. BU045 SAG103, Tannerella sp. BU045 SAG108, Tannerella sp. BU045 SAG110…
Gene ID	Product Name	SAG103	SAG108	SAG110	SAG2	SAG5	W11667	tot_BU045	tot_BU063	total_all
2512368952	Lysophospholipase L1	0	0	0	0	0	0	0	0	0
2512368955	Protein of unknown function (DUF3256)	0	0	0	0	0	0	0	0	0
2512368960	hypothetical protein	0	0	0	0	0	0	0	0	0
2512368968	transporter family protein	0	0	0	0	0	0	0	0	0
2512368970	Peptidoglycan/xylan/chitin deacetylase, PgdA/CDA1 family	0	0	0	0	0	0	0	0	0
2512368971	Starch-binding associating with outer membrane	0	0	0	0	0	0	0	0	0
2512368972	TonB-linked outer membrane protein, SusC/RagA family	0	0	0	0	0	0	0	0	0
2512368973	putative lipoprotein	0	0	0	0	0	0	0	0	0
2512368974	Starch-binding associating with outer membrane	0	0	0	0	0	0	0	0	0
2512368975	TonB-linked outer membrane protein, SusC/RagA family	0	0	0	0	0	0	0	0	0
2512368976	hypothetical protein	0	0	0	0	0	0	0	0	0
2512368979	protein of unknown function (DUF4922)	0	0	0	0	0	0	0	0	0
2512368987	hypothetical protein	0	0	0	0	0	0	0	0	0
2512368988	C-terminal processing protease CtpA/Prc, contains a PDZ domain	0	0	0	0	0	0	0	0	0
2512368990	Lanthionine synthetase C-like protein	0	0	0	0	0	0	0	0	0
2512368991	hypothetical protein	0	0	0	0	0	0	0	0	0
2512368992	hypothetical protein	0	0	0	0	0	0	0	0	0
2512368993	uncharacterized protein	0	0	0	0	0	0	0	0	0
2512368995	uncharacterized protein	0	0	0	0	0	0	0	0	0
2512368996	pseudo-rSAM protein, GG-Bacteroidales system	0	0	0	0	0	0	0	0	0
2512368997	hypothetical protein	0	0	0	0	0	0	0	0	0
2512368999	hypothetical protein	0	0	0	0	0	0	0	0	0
2512369002	uncharacterized protein	0	0	0	0	0	0	0	0	0
2512369003	hypothetical protein	0	0	0	0	0	0	0	0	0
2512369009	Lanthionine synthetase C-like protein	0	0	0	0	0	0	0	0	0
2512369010	glycosyltransferase	0	0	0	0	0	0	0	0	0
2512369012	natural product precursor	0	0	0	0	0	0	0	0	0
2512369015	hypothetical protein	0	0	0	0	0	0	0	0	0
2512369020	putative lipoprotein	0	0	0	0	0	0	0	0	0
2512369021	uncharacterized protein	0	0	0	0	0	0	0	0	0
2512369022	pseudo-rSAM protein, GG-Bacteroidales system	0	0	0	0	0	0	0	0	0
2512369026	hypothetical protein	0	0	0	0	0	0	0	0	0
2512369028	uncharacterized protein	0	0	0	0	0	0	0	0	0
2512369029	Peptidase family S41	0	0	0	0	0	0	0	0	0
2512369031	hypothetical protein	0	0	0	0	0	0	0	0	0
2512369032	hypothetical protein	0	0	0	0	0	0	0	0	0
2512369033	hypothetical protein	0	0	0	0	0	0	0	0	0
2512369034	glycosyltransferase	0	0	0	0	0	0	0	0	0
2512369035	LytTr DNA-binding domain-containing protein	0	0	0	0	0	0	0	0	0
2512369036	Homeodomain-like domain-containing protein	0	0	0	0	0	0	0	0	0
2512369038	Lanthionine synthetase C-like protein	0	0	0	0	0	0	0	0	0
2512369039	Peptidase family S41	0	0	0	0	0	0	0	0	0
2512369041	hypothetical protein	0	0	0	0	0	0	0	0	0
2512369042	uncharacterized protein	0	0	0	0	0	0	0	0	0
2512369043	pseudo-rSAM protein, GG-Bacteroidales system	0	0	0	0	0	0	0	0	0
2512369045	hypothetical protein	0	0	0	0	0	0	0	0	0
2512369046	glycosyltransferase	0	0	0	0	0	0	0	0	0
2512369047	Lanthionine synthetase C-like protein	0	0	0	0	0	0	0	0	0
2512369048	hypothetical protein	0	0	0	0	0	0	0	0	0
2512369049	hypothetical protein	0	0	0	0	0	0	0	0	0
2512369050	NADPH:quinone reductase	0	0	0	0	0	0	0	0	0
2512369054	Multidrug resistance efflux pump	0	0	0	0	0	0	0	0	0
2512369055	Lanthionine synthetase C-like protein	0	0	0	0	0	0	0	0	0
2512369056	Glycosyltransferase like family 2	0	0	0	0	0	0	0	0	0
2512369057	hypothetical protein	0	0	0	0	0	0	0	0	0
2512369058	CMP-N-acetylneuraminic acid synthetase	0	0	0	0	0	0	0	0	0
2512369059	glycosyl transferase, family 25	0	0	0	0	0	0	0	0	0
2512369069	anaerobic C4-dicarboxylate transporter DcuA	0	0	0	0	0	0	0	0	0
2512369070	2-dehydropantoate 2-reductase	0	0	0	0	0	0	0	0	0
2512369071	anthranilate synthase component 2	0	0	0	0	0	0	0	0	0
2512369073	4-amino-4-deoxychorismate lyase	0	0	0	0	0	0	0	0	0
2512369074	hypothetical protein	0	0	0	0	0	0	0	0	0
2512369075	4-hydroxyphenylacetate decarboxylase large subunit	0	0	0	0	0	0	0	0	0
2512369076	4-hydroxyphenylacetate decarboxylase small subunit	0	0	0	0	0	0	0	0	0
2512369077	Sugar phosphate permease	0	0	0	0	0	0	0	0	0
2512369078	glycyl-radical enzyme activating protein	0	0	0	0	0	0	0	0	0
2512369088	two component transcriptional regulator, LytTR family	0	0	0	0	0	0	0	0	0
2512369089	Histidine kinase	0	0	0	0	0	0	0	0	0
2512369095	putative ABC transport system permease protein	0	0	0	0	0	0	0	0	0
2512369107	Uncharacterized conserved protein, DUF2141 family	0	0	0	0	0	0	0	0	0
2512369108	Outer membrane receptor proteins, mostly Fe transport	0	0	0	0	0	0	0	0	0
2512369128	Glycosyl hydrolases family 16	0	0	0	0	0	0	0	0	0
2512369129	Starch-binding associating with outer membrane	0	0	0	0	0	0	0	0	0
2512369130	TonB-linked outer membrane protein, SusC/RagA family	0	0	0	0	0	0	0	0	0
2512369131	FecR family protein	0	0	0	0	0	0	0	0	0
2512369132	RNA polymerase sigma-70 factor, ECF subfamily	0	0	0	0	0	0	0	0	0
2512369141	RNA polymerase sigma-70 factor, ECF subfamily	0	0	0	0	0	0	0	0	0
2512369142	hypothetical protein	0	0	0	0	0	0	0	0	0
2512369143	hypothetical protein	0	0	0	0	0	0	0	0	0
2512369144	hypothetical protein	0	0	0	0	0	0	0	0	0
2512369145	hypothetical protein	0	0	0	0	0	0	0	0	0
2512369148	CRISPR/Cas system CSM-associated protein Csm3, group 7 of RAMP superfamily	0	0	0	0	0	0	0	0	0
2512369149	CRISPR type III-associated protein, TIGR04423 family	0	0	0	0	0	0	0	0	0
2512369151	hypothetical protein	0	0	0	0	0	0	0	0	0
2512369152	hypothetical protein	0	0	0	0	0	0	0	0	0
2512369156	L-rhamnulose 1-phosphate aldolase	0	0	0	0	0	0	0	0	0
2512369157	L-rhamnose-H+ transport protein	0	0	0	0	0	0	0	0	0
2512369158	L-rhamnose isomerase	0	0	0	0	0	0	0	0	0
2512369159	rhamnulokinase	0	0	0	0	0	0	0	0	0
2512369160	RNA polymerase sigma-70 factor, ECF subfamily	0	0	0	0	0	0	0	0	0
2512369164	C-terminal processing protease CtpA/Prc, contains a PDZ domain	0	0	0	0	0	0	0	0	0
2512369165	hypothetical protein	0	0	0	0	0	0	0	0	0
2512369166	LemA protein	0	0	0	0	0	0	0	0	0
2512369167	heat shock protein HtpX	0	0	0	0	0	0	0	0	0
2512369168	Threonyl and Alanyl tRNA synthetase second additional domain-containing protein	0	0	0	0	0	0	0	0	0
2512369174	Predicted transcriptional regulator	0	0	0	0	0	0	0	0	0
2512369175	TonB family C-terminal domain-containing protein	0	0	0	0	0	0	0	0	0
2512369183	Transposase zinc-ribbon domain-containing protein	0	0	0	0	0	0	0	0	0
2512369188	hypothetical protein	0	0	0	0	0	0	0	0	0
2512369189	hypothetical protein	0	0	0	0	0	0	0	0	0
2512369192	hypothetical protein	0	0	0	0	0	0	0	0	0
2512369205	hypothetical protein	0	0	0	0	0	0	0	0	0
2512369207	hypothetical protein	0	0	0	0	0	0	0	0	0
2512369209	hypothetical protein	0	0	0	0	0	0	0	0	0
2512369211	DNA-binding response regulator, NarL/FixJ family, contains REC and HTH domains	0	0	0	0	0	0	0	0	0
2512369212	Tetratricopeptide repeat-containing protein	0	0	0	0	0	0	0	0	0
2512369213	hypothetical protein	0	0	0	0	0	0	0	0	0
2512369214	Predicted nuclease of restriction endonuclease-like (RecB) superfamily, DUF1016 family	0	0	0	0	0	0	0	0	0
2512369215	Listeria/Bacterioides repeat-containing protein	0	0	0	0	0	0	0	0	0
2512369218	hypothetical protein	0	0	0	0	0	0	0	0	0
2512369219	Uncharacterized membrane protein YhaH, DUF805 family	0	0	0	0	0	0	0	0	0
2512369220	hypothetical protein	0	0	0	0	0	0	0	0	0
2512369221	Outer membrane protein beta-barrel domain-containing protein	0	0	0	0	0	0	0	0	0
2512369222	hypothetical protein	0	0	0	0	0	0	0	0	0
2512369234	Lysophospholipase L1	0	0	0	0	0	0	0	0	0
2512369238	Tetratricopeptide repeat-containing protein	0	0	0	0	0	0	0	0	0
2512369240	TonB-linked outer membrane protein, SusC/RagA family	0	0	0	0	0	0	0	0	0
2512369241	Starch-binding associating with outer membrane	0	0	0	0	0	0	0	0	0
2512369242	beta-galactosidase	0	0	0	0	0	0	0	0	0
2512369243	Membrane protein of unknown function (DUF340)	0	0	0	0	0	0	0	0	0
2512369244	Membrane protein of unknown function (DUF340)	0	0	0	0	0	0	0	0	0
2512369248	L-fucose isomerase	0	0	0	0	0	0	0	0	0
2512369249	MFS transporter, FHS family, L-fucose permease	0	0	0	0	0	0	0	0	0
2512369250	cytidyltransferase-like domain-containing protein	0	0	0	0	0	0	0	0	0
2512369254	cytochrome c-type biogenesis protein CcsB	0	0	0	0	0	0	0	0	0
2512369256	hypothetical protein	0	0	0	0	0	0	0	0	0
2512369257	alpha-1,2-mannosidase, putative	0	0	0	0	0	0	0	0	0
2512369266	Uracil DNA glycosylase superfamily protein	0	0	0	0	0	0	0	0	0
2512369270	Fic/DOC family protein	0	0	0	0	0	0	0	0	0
2512369271	WYL domain-containing protein	0	0	0	0	0	0	0	0	0
2512369274	Predicted transcriptional regulator	0	0	0	0	0	0	0	0	0
2512369281	protein of unknown function (DUF4221)	0	0	0	0	0	0	0	0	0
2512369282	hypothetical protein	0	0	0	0	0	0	0	0	0
2512369283	TolB-like 6-blade propeller-like	0	0	0	0	0	0	0	0	0
2512369286	NVEALA protein	0	0	0	0	0	0	0	0	0
2512369287	hypothetical protein	0	0	0	0	0	0	0	0	0
2512369288	Protein of unknown function (DUF1573)	0	0	0	0	0	0	0	0	0
2512369289	signal peptidase I	0	0	0	0	0	0	0	0	0
2512369290	hypothetical protein	0	0	0	0	0	0	0	0	0
2512369293	hypothetical protein	0	0	0	0	0	0	0	0	0
2512369297	Transposase zinc-ribbon domain-containing protein	0	0	0	0	0	0	0	0	0
2512369299	O-antigen ligase	0	0	0	0	0	0	0	0	0
2512369300	signal peptidase I	0	0	0	0	0	0	0	0	0
2512369303	hypothetical protein	0	0	0	0	0	0	0	0	0
2512369305	hypothetical protein	0	0	0	0	0	0	0	0	0
2512369307	TolB-like 6-blade propeller-like	0	0	0	0	0	0	0	0	0
2512369308	hypothetical protein	0	0	0	0	0	0	0	0	0
2512369309	NVEALA protein	0	0	0	0	0	0	0	0	0
2512369311	Transposase zinc-ribbon domain-containing protein	0	0	0	0	0	0	0	0	0
2512369312	hypothetical protein	0	0	0	0	0	0	0	0	0
2512369313	putative lipoprotein	0	0	0	0	0	0	0	0	0
2512369314	Protein of unknown function (DUF1573)	0	0	0	0	0	0	0	0	0
2512369315	O-antigen ligase	0	0	0	0	0	0	0	0	0
2512369316	signal peptidase I	0	0	0	0	0	0	0	0	0
2512369317	TolB-like 6-blade propeller-like	0	0	0	0	0	0	0	0	0
2512369324	RND family efflux transporter, MFP subunit	0	0	0	0	0	0	0	0	0
2512369325	protein of unknown function (DUF4934)	0	0	0	0	0	0	0	0	0
2512369326	hypothetical protein	0	0	0	0	0	0	0	0	0
2512369328	hypothetical protein	0	0	0	0	0	0	0	0	0
2512369329	Multidrug efflux pump subunit AcrB	0	0	0	0	0	0	0	0	0
2512369330	Outer membrane protein TolC	0	0	0	0	0	0	0	0	0
2512369331	Multidrug efflux pump subunit AcrB	0	0	0	0	0	0	0	0	0
2512369332	GLPGLI family protein	0	0	0	0	0	0	0	0	0
2512369335	hypothetical protein	0	0	0	0	0	0	0	0	0
2512369336	TonB-linked outer membrane protein, SusC/RagA family	0	0	0	0	0	0	0	0	0
2512369337	Starch-binding associating with outer membrane	0	0	0	0	0	0	0	0	0
2512369360	TonB-dependent Receptor Plug Domain	0	0	0	0	0	0	0	0	0
2512369361	protein of unknown function (DUF4249)	0	0	0	0	0	0	0	0	0
2512369362	hypothetical protein	0	0	0	0	0	0	0	0	0
2512369367	hypothetical protein	0	0	0	0	0	0	0	0	0
2512369375	Sugar phosphate isomerase/epimerase	0	0	0	0	0	0	0	0	0
2512369382	Listeria/Bacterioides repeat-containing protein/Por secretion system C-terminal sorting domain-containing protein	0	0	0	0	0	0	0	0	0
2512369389	PmbA protein	0	0	0	0	0	0	0	0	0
2512369390	TldD protein	0	0	0	0	0	0	0	0	0
2512369391	protein of unknown function (DUF3332)	0	0	0	0	0	0	0	0	0
2512369392	beta-galactosidase	0	0	0	0	0	0	0	0	0
2512369395	Metal-dependent hydrolase, endonuclease/exonuclease/phosphatase family	0	0	0	0	0	0	0	0	0
2512369397	hypothetical protein	0	0	0	0	0	0	0	0	0
2512369398	hypothetical protein	0	0	0	0	0	0	0	0	0
2512369408	Glycosidase	0	0	0	0	0	0	0	0	0
2512369415	argininosuccinate lyase	0	0	0	0	0	0	0	0	0
2512369416	Ferredoxin subunit of nitrite reductase or a ring-hydroxylating dioxygenase	0	0	0	0	0	0	0	0	0
2512369417	Glycosyltransferase involved in cell wall bisynthesis	0	0	0	0	0	0	0	0	0
2512369431	alpha-1,2-mannosidase, putative	0	0	0	0	0	0	0	0	0
2512369432	Polygalacturonase	0	0	0	0	0	0	0	0	0
2512369433	Glycosyl hydrolases family 2, sugar binding domain	0	0	0	0	0	0	0	0	0
2512369434	Glycosyl hydrolases family 2, sugar binding domain	0	0	0	0	0	0	0	0	0
2512369435	SusD family protein	0	0	0	0	0	0	0	0	0
2512369437	TonB-linked outer membrane protein, SusC/RagA family	0	0	0	0	0	0	0	0	0
2512369438	FecR family protein	0	0	0	0	0	0	0	0	0
2512369439	Dipeptidyl aminopeptidase/acylaminoacyl peptidase	0	0	0	0	0	0	0	0	0
2512369440	SusD family protein	0	0	0	0	0	0	0	0	0
2512369441	TonB-linked outer membrane protein, SusC/RagA family	0	0	0	0	0	0	0	0	0
2512369443	hypothetical protein	0	0	0	0	0	0	0	0	0
2512369444	hypothetical protein	0	0	0	0	0	0	0	0	0
2512369447	Peroxiredoxin	0	0	0	0	0	0	0	0	0
2512369448	hypothetical protein	0	0	0	0	0	0	0	0	0
2512369464	hypothetical protein	0	0	0	0	0	0	0	0	0
2512369465	L,D-transpeptidase catalytic domain	0	0	0	0	0	0	0	0	0
2512369466	hypothetical protein	0	0	0	0	0	0	0	0	0
2512369467	hypothetical protein	0	0	0	0	0	0	0	0	0
2512369469	transposase, IS5 family	0	0	0	0	0	0	0	0	0
2512369470	toxin-antitoxin system, antitoxin component, Xre family	0	0	0	0	0	0	0	0	0
2512369471	serine/threonine-protein kinase HipA	0	0	0	0	0	0	0	0	0
2512369473	transcriptional regulator, y4mF family	0	0	0	0	0	0	0	0	0
2512369474	serine/threonine-protein kinase HipA	0	0	0	0	0	0	0	0	0
2512369475	serine/threonine-protein kinase HipA	0	0	0	0	0	0	0	0	0
2512369480	Por secretion system C-terminal sorting domain-containing protein	0	0	0	0	0	0	0	0	0
2512369484	hypothetical protein	0	0	0	0	0	0	0	0	0
2512369486	Glycosyltransferase involved in cell wall bisynthesis	0	0	0	0	0	0	0	0	0
2512369487	radical SAM additional 4Fe4S-binding SPASM domain-containing protein	0	0	0	0	0	0	0	0	0
2512369489	Glycosyltransferase involved in cell wall bisynthesis	0	0	0	0	0	0	0	0	0
2512369490	lipopolysaccharide cholinephosphotransferase	0	0	0	0	0	0	0	0	0
2512369491	Membrane protein involved in the export of O-antigen and teichoic acid	0	0	0	0	0	0	0	0	0
2512369492	glycerophosphoryl diester phosphodiesterase	0	0	0	0	0	0	0	0	0
2512369493	Uncharacterized protein involved in exopolysaccharide biosynthesis	0	0	0	0	0	0	0	0	0
2512369512	putative endonuclease	0	0	0	0	0	0	0	0	0
2512369518	hypothetical protein	0	0	0	0	0	0	0	0	0
2512369519	hypothetical protein	0	0	0	0	0	0	0	0	0
2512369520	Membrane protease subunit, stomatin/prohibitin family, contains C-terminal Zn-ribbon domain	0	0	0	0	0	0	0	0	0
2512369521	hypothetical protein	0	0	0	0	0	0	0	0	0
2512369526	protein of unknown function (DUF4271)	0	0	0	0	0	0	0	0	0
2512369527	L-aspartate oxidase	0	0	0	0	0	0	0	0	0
2512369528	RNA polymerase sigma-70 factor, ECF subfamily	0	0	0	0	0	0	0	0	0
2512369529	FecR family protein	0	0	0	0	0	0	0	0	0
2512369530	TonB-linked outer membrane protein, SusC/RagA family	0	0	0	0	0	0	0	0	0
2512369531	Starch-binding associating with outer membrane	0	0	0	0	0	0	0	0	0
2512369532	protein of unknown function (DUF4091)	0	0	0	0	0	0	0	0	0
2512369533	hypothetical protein	0	0	0	0	0	0	0	0	0
2512369539	serine/threonine-protein kinase HipA	0	0	0	0	0	0	0	0	0
2512369540	hypothetical protein	0	0	0	0	0	0	0	0	0
2512369584	long-chain acyl-CoA synthetase	0	0	0	0	0	0	0	0	0
2512369590	hypothetical protein	0	0	0	0	0	0	0	0	0
2512369591	phage shock protein C (PspC) family protein	0	0	0	0	0	0	0	0	0
2512369592	PadR family transcriptional regulator, regulatory protein PadR	0	0	0	0	0	0	0	0	0
2512369607	C-terminal processing protease CtpA/Prc, contains a PDZ domain	0	0	0	0	0	0	0	0	0
2512369608	Putative auto-transporter adhesin, head GIN domain	0	0	0	0	0	0	0	0	0
2512369620	DNA binding domain-containing protein, excisionase family	0	0	0	0	0	0	0	0	0
2512369622	hypothetical protein	0	0	0	0	0	0	0	0	0
2512369625	DNA binding domain-containing protein, excisionase family	0	0	0	0	0	0	0	0	0
2512369627	CHC2 zinc finger	0	0	0	0	0	0	0	0	0
2512369629	mobilisation protein (MobC)	0	0	0	0	0	0	0	0	0
2512369630	Relaxase/Mobilisation nuclease domain-containing protein	0	0	0	0	0	0	0	0	0
2512369631	hypothetical protein	0	0	0	0	0	0	0	0	0
2512369633	cell filamentation protein	0	0	0	0	0	0	0	0	0
2512369638	Polyketide cyclase / dehydrase and lipid transport	0	0	0	0	0	0	0	0	0
2512369641	beta-glucosidase	0	0	0	0	0	0	0	0	0
2512369642	Predicted neuraminidase (sialidase)	0	0	0	0	0	0	0	0	0
2512369644	hypothetical protein	0	0	0	0	0	0	0	0	0
2512369646	hypothetical protein	0	0	0	0	0	0	0	0	0
2512369651	phosphoglycerate mutase	0	0	0	0	0	0	0	0	0
2512369652	hypothetical protein	0	0	0	0	0	0	0	0	0
2512369653	alpha-L-rhamnosidase	0	0	0	0	0	0	0	0	0
2512369654	Nitroreductase	0	0	0	0	0	0	0	0	0
2512369660	diaminopimelate decarboxylase	0	0	0	0	0	0	0	0	0
2512369663	protein of unknown function (DUF1080)	0	0	0	0	0	0	0	0	0
2512369664	Predicted dehydrogenase	0	0	0	0	0	0	0	0	0
2512369665	TonB-linked outer membrane protein, SusC/RagA family	0	0	0	0	0	0	0	0	0
2512369666	Starch-binding associating with outer membrane	0	0	0	0	0	0	0	0	0
2512369667	Arylsulfatase A	0	0	0	0	0	0	0	0	0
2512369670	Por secretion system C-terminal sorting domain-containing protein	0	0	0	0	0	0	0	0	0
2512369677	ribosomal protein S12 methylthiotransferase accessory factor	0	0	0	0	0	0	0	0	0
2512369678	TonB-dependent Receptor Plug Domain	0	0	0	0	0	0	0	0	0
2512369679	hypothetical protein	0	0	0	0	0	0	0	0	0
2512369680	regulatory protein, luxR family	0	0	0	0	0	0	0	0	0
2512369681	hypothetical protein	0	0	0	0	0	0	0	0	0
2512369683	Protein of unknown function (DUF3316)	0	0	0	0	0	0	0	0	0
2512369699	hypothetical protein	0	0	0	0	0	0	0	0	0
2512369704	Arylsulfatase A	0	0	0	0	0	0	0	0	0
2512369707	Tat (twin-arginine translocation) pathway signal sequence	0	0	0	0	0	0	0	0	0
2512369710	hypothetical protein	0	0	0	0	0	0	0	0	0
2512369711	hypothetical protein (DUF2135)	0	0	0	0	0	0	0	0	0
2512369718	GLPGLI family protein	0	0	0	0	0	0	0	0	0
2512369721	putative lipoprotein	0	0	0	0	0	0	0	0	0
2512369722	hypothetical protein	0	0	0	0	0	0	0	0	0
2512369723	acid phosphatase (class A)	0	0	0	0	0	0	0	0	0
2512369729	neurotransmitter:Na+ symporter, NSS family	0	0	0	0	0	0	0	0	0
2512369730	aldose 1-epimerase	0	0	0	0	0	0	0	0	0
2512369732	quinolinate synthetase	0	0	0	0	0	0	0	0	0
2512369733	DNA-binding transcriptional regulator, CsgD family	0	0	0	0	0	0	0	0	0
2512369737	putative lipoprotein	0	0	0	0	0	0	0	0	0
2512369738	hypothetical protein	0	0	0	0	0	0	0	0	0
2512369749	WG containing repeat-containing protein	0	0	0	0	0	0	0	0	0
2512369750	hypothetical protein	0	0	0	0	0	0	0	0	0
2512369751	Multidrug efflux pump subunit AcrB	0	0	0	0	0	0	0	0	0
2512369752	hydrophobic/amphiphilic exporter-1, HAE1 family	0	0	0	0	0	0	0	0	0
2512369753	RND family efflux transporter, MFP subunit	0	0	0	0	0	0	0	0	0
2512369754	Outer membrane protein TolC	0	0	0	0	0	0	0	0	0
2512369755	hypothetical protein	0	0	0	0	0	0	0	0	0
2512369756	ABC-type multidrug transport system, ATPase component	0	0	0	0	0	0	0	0	0
2512369760	hypothetical protein	0	0	0	0	0	0	0	0	0
2512369763	GxxExxY protein	0	0	0	0	0	0	0	0	0
2512369772	protein of unknown function (DUF4469) with IG-like fold	0	0	0	0	0	0	0	0	0
2512369777	hypothetical protein	0	0	0	0	0	0	0	0	0
2512369778	mRNA interferase YafQ	0	0	0	0	0	0	0	0	0
2512369786	Outer membrane protein beta-barrel domain-containing protein	0	0	0	0	0	0	0	0	0
2512369787	NADH-FMN oxidoreductase RutF, flavin reductase (DIM6/NTAB) family	0	0	0	0	0	0	0	0	0
2512369790	Membrane associated serine protease, rhomboid family	0	0	0	0	0	0	0	0	0
2512369803	Multidrug resistance efflux pump	0	0	0	0	0	0	0	0	0
2512369804	Lanthionine synthetase C-like protein	0	0	0	0	0	0	0	0	0
2512369805	Glycosyltransferase like family 2	0	0	0	0	0	0	0	0	0
2512369814	protein of unknown function (DUF4934)	0	0	0	0	0	0	0	0	0
2512369816	hypothetical protein	0	0	0	0	0	0	0	0	0
2512369820	hypothetical protein	0	0	0	0	0	0	0	0	0
2512369821	hypothetical protein	0	0	0	0	0	0	0	0	0
2512369825	hypothetical protein	0	0	0	0	0	0	0	0	0
2512369827	hypothetical protein	0	0	0	0	0	0	0	0	0
2512369829	Dipeptidyl aminopeptidase/acylaminoacyl peptidase	0	0	0	0	0	0	0	0	0
2512369830	RNA polymerase sigma-70 factor, ECF subfamily	0	0	0	0	0	0	0	0	0
2512369831	FecR family protein	0	0	0	0	0	0	0	0	0
2512369833	TonB dependent receptor	0	0	0	0	0	0	0	0	0
2512369834	GLPGLI family protein	0	0	0	0	0	0	0	0	0
2512369836	two-component system, OmpR family, phosphate regulon sensor histidine kinase PhoR	0	0	0	0	0	0	0	0	0
2512369837	DNA-binding response regulator, OmpR family, contains REC and winged-helix (wHTH) domain	0	0	0	0	0	0	0	0	0
2512369840	hypothetical protein	0	0	0	0	0	0	0	0	0
2512369846	hypothetical protein	0	0	0	0	0	0	0	0	0
2512369847	transcriptional regulator, TetR family	0	0	0	0	0	0	0	0	0
2512369850	hypothetical protein	0	0	0	0	0	0	0	0	0
2512369851	hypothetical protein	0	0	0	0	0	0	0	0	0
2512369853	hypothetical protein	0	0	0	0	0	0	0	0	0
2512369855	HAD-superfamily subfamily IB hydrolase, TIGR01490	0	0	0	0	0	0	0	0	0
2512369856	UbiA prenyltransferase family protein	0	0	0	0	0	0	0	0	0
2512369860	protein of unknown function (DUF4252)	0	0	0	0	0	0	0	0	0
2512369861	RNA polymerase sigma-70 factor, ECF subfamily	0	0	0	0	0	0	0	0	0
2512369862	hypothetical protein	0	0	0	0	0	0	0	0	0
2512369863	protein of unknown function (DUF4252)	0	0	0	0	0	0	0	0	0
2512369870	hypothetical protein	0	0	0	0	0	0	0	0	0
2512369871	Uncharacterized conserved protein	0	0	0	0	0	0	0	0	0
2512369872	hypothetical protein	0	0	0	0	0	0	0	0	0
2512369874	putative lipoprotein	0	0	0	0	0	0	0	0	0
2512369879	3-methyladenine DNA glycosylase AlkD	0	0	0	0	0	0	0	0	0
2512369883	hypothetical protein	0	0	0	0	0	0	0	0	0
2512369910	RNA polymerase sigma factor, sigma-70 family	0	0	0	0	0	0	0	0	0
2512369911	FecR family protein	0	0	0	0	0	0	0	0	0
2512369912	TonB-linked outer membrane protein, SusC/RagA family	0	0	0	0	0	0	0	0	0
2512369913	Starch-binding associating with outer membrane	0	0	0	0	0	0	0	0	0
2512369914	protein of unknown function (DUF4959)	0	0	0	0	0	0	0	0	0
2512369919	Por secretion system C-terminal sorting domain-containing protein	0	0	0	0	0	0	0	0	0
2512369923	TonB-linked outer membrane protein, SusC/RagA family	0	0	0	0	0	0	0	0	0
2512369924	Starch-binding associating with outer membrane	0	0	0	0	0	0	0	0	0
2512369925	Putative binding domain-containing protein, N-terminal	0	0	0	0	0	0	0	0	0
2512369931	Exodeoxyribonuclease I subunit D	0	0	0	0	0	0	0	0	0
2512369932	exonuclease SbcC	0	0	0	0	0	0	0	0	0
2512369935	protein of unknown function	0	0	0	0	0	0	0	0	0
2512369941	uracil permease	0	0	0	0	0	0	0	0	0
2512369945	VanZ like family protein	0	0	0	0	0	0	0	0	0
2512369953	NlpC/P60 family protein	0	0	0	0	0	0	0	0	0
2512369954	Tat (twin-arginine translocation) pathway signal sequence	0	0	0	0	0	0	0	0	0
2512369955	hypothetical protein	0	0	0	0	0	0	0	0	0
2512369957	Wyosine [tRNA(Phe)-imidazoG37] synthetase, radical SAM superfamily	0	0	0	0	0	0	0	0	0
2512369958	secondary thiamine-phosphate synthase enzyme	0	0	0	0	0	0	0	0	0
2512369959	hypothetical protein	0	0	0	0	0	0	0	0	0
2512369960	NVEALA protein	0	0	0	0	0	0	0	0	0
2512369962	putative lipoprotein	0	0	0	0	0	0	0	0	0
2512369963	NVEALA protein	0	0	0	0	0	0	0	0	0
2512369965	Susd and RagB outer membrane lipoprotein	0	0	0	0	0	0	0	0	0
2512369966	TonB-linked outer membrane protein, SusC/RagA family	0	0	0	0	0	0	0	0	0
2512369967	FAD dependent oxidoreductase	0	0	0	0	0	0	0	0	0
2512369970	Tat (twin-arginine translocation) pathway signal sequence	0	0	0	0	0	0	0	0	0
2512369985	hypothetical protein	0	0	0	0	0	0	0	0	0
2512369988	hypothetical protein	0	0	0	0	0	0	0	0	0
2512369993	Fic family protein	0	0	0	0	0	0	0	0	0
2512369996	ATP-dependent DNA helicase RecG	0	0	0	0	0	0	0	0	0
2512369997	asparagine synthase (glutamine-hydrolysing)	0	0	0	0	0	0	0	0	0
2512369998	Glycosyltransferase involved in cell wall bisynthesis	0	0	0	0	0	0	0	0	0
2512369999	hypothetical protein	0	0	0	0	0	0	0	0	0
2512370000	Methyltransferase domain-containing protein	0	0	0	0	0	0	0	0	0
2512370001	hypothetical protein	0	0	0	0	0	0	0	0	0
2512370017	hypothetical protein	0	0	0	0	0	0	0	0	0
2512370020	hypothetical protein	0	0	0	0	0	0	0	0	0
2512370028	Lipopolysaccharide kinase (Kdo/WaaP) family protein	0	0	0	0	0	0	0	0	0
2512370034	Predicted DNA-binding protein, MmcQ/YjbR family	0	0	0	0	0	0	0	0	0
2512370038	Carboxypeptidase regulatory-like domain-containing protein	0	0	0	0	0	0	0	0	0
2512370047	hypothetical protein	0	0	0	0	0	0	0	0	0
2512370048	hypothetical protein	0	0	0	0	0	0	0	0	0
2512370051	Transposase	0	0	0	0	0	0	0	0	0
2512370057	hypothetical protein	0	0	0	0	0	0	0	0	0
2512370059	Phosphatidylserine/phosphatidylglycerophosphate/cardiolipin synthase	0	0	0	0	0	0	0	0	0
2512370065	Pyruvate phosphate dikinase, PEP/pyruvate binding domain	0	0	0	0	0	0	0	0	0
2512370081	Outer membrane receptor proteins, mostly Fe transport	0	0	0	0	0	0	0	0	0
2512370082	Transposase zinc-ribbon domain-containing protein	0	0	0	0	0	0	0	0	0
2512370083	hypothetical protein	0	0	0	0	0	0	0	0	0
2512370084	hypothetical protein	0	0	0	0	0	0	0	0	0
2512370087	regulatory protein, luxR family	0	0	0	0	0	0	0	0	0
2512370092	Arylsulfatase A	0	0	0	0	0	0	0	0	0
2512370099	hypothetical protein	0	0	0	0	0	0	0	0	0
2512370100	transposase, IS4 family	0	0	0	0	0	0	0	0	0
2512370106	hypothetical protein	0	0	0	0	0	0	0	0	0
2512370111	putative lipoprotein	0	0	0	0	0	0	0	0	0
2512370122	putative lipoprotein	0	0	0	0	0	0	0	0	0
2512370123	alpha-L-fucosidase	0	0	0	0	0	0	0	0	0
2512370131	hypothetical protein	0	0	0	0	0	0	0	0	0
2512370132	TonB-linked outer membrane protein, SusC/RagA family	0	0	0	0	0	0	0	0	0
2512370133	Starch-binding associating with outer membrane	0	0	0	0	0	0	0	0	0
2512370134	Concanavalin A-like lectin/glucanases superfamily protein	0	0	0	0	0	0	0	0	0
2512370136	hypothetical protein	0	0	0	0	0	0	0	0	0
2512370137	hypothetical protein	0	0	0	0	0	0	0	0	0
2512370138	Starch-binding associating with outer membrane	0	0	0	0	0	0	0	0	0
2512370139	TonB-linked outer membrane protein, SusC/RagA family	0	0	0	0	0	0	0	0	0
2512370141	hypothetical protein	0	0	0	0	0	0	0	0	0
2512370142	putative lipoprotein	0	0	0	0	0	0	0	0	0
2512370143	Starch-binding associating with outer membrane	0	0	0	0	0	0	0	0	0
2512370146	hypothetical protein	0	0	0	0	0	0	0	0	0
2512370147	hypothetical protein	0	0	0	0	0	0	0	0	0
2512370150	Sugar phosphate isomerase/epimerase	0	0	0	0	0	0	0	0	0
2512370151	Predicted dehydrogenase	0	0	0	0	0	0	0	0	0
2512370152	Formylglycine-generating enzyme, required for sulfatase activity, contains SUMF1/FGE domain	0	0	0	0	0	0	0	0	0
2512370153	hypothetical protein	0	0	0	0	0	0	0	0	0
2512370154	hypothetical protein	0	0	0	0	0	0	0	0	0
2512370158	Carbohydrate-binding family 9	0	0	0	0	0	0	0	0	0
2512370159	fumarase, class I, homodimeric	0	0	0	0	0	0	0	0	0
2512370163	Site-specific recombinase XerD	0	0	0	0	0	0	0	0	0
2512370203	protein of unknown function (DUF3872)	0	0	0	0	0	0	0	0	0
2512370219	hypothetical protein	0	0	0	0	0	0	0	0	0
2512370221	bacteriocin-type signal sequence	0	0	0	0	0	0	0	0	0
2512370224	hypothetical protein	0	0	0	0	0	0	0	0	0
2512370225	Phospholipase_D-nuclease N-terminal	0	0	0	0	0	0	0	0	0
2512370226	hypothetical protein	0	0	0	0	0	0	0	0	0
2512370227	HlyD family secretion protein	0	0	0	0	0	0	0	0	0
2512370228	ATP-binding cassette, subfamily B	0	0	0	0	0	0	0	0	0
2512370229	outer membrane protein	0	0	0	0	0	0	0	0	0
2512370230	hypothetical protein	0	0	0	0	0	0	0	0	0
2512370231	hypothetical protein	0	0	0	0	0	0	0	0	0
2512370232	hypothetical protein	0	0	0	0	0	0	0	0	0
2512370233	hypothetical protein	0	0	0	0	0	0	0	0	0
2512370234	hypothetical protein	0	0	0	0	0	0	0	0	0
2512370235	hypothetical protein	0	0	0	0	0	0	0	0	0
2512370238	protein of unknown function (DUF4953)	0	0	0	0	0	0	0	0	0
2512370239	TonB-linked outer membrane protein, SusC/RagA family	0	0	0	0	0	0	0	0	0
2512370240	SusD family protein	0	0	0	0	0	0	0	0	0
2512370242	Transposase zinc-ribbon domain-containing protein	0	0	0	0	0	0	0	0	0
2512370245	Signal transduction histidine kinase	0	0	0	0	0	0	0	0	0
2512370247	Right handed beta helix region	0	0	0	0	0	0	0	0	0
2512370258	hypothetical protein	0	0	0	0	0	0	0	0	0
2512370269	signal peptidase I	0	0	0	0	0	0	0	0	0
2512370275	conserved hypothetical protein (putative transposase or invertase)	0	0	0	0	0	0	0	0	0
2512370279	glutathione peroxidase	0	0	0	0	0	0	0	0	0
2512370285	Susd and RagB outer membrane lipoprotein	0	0	0	0	0	0	0	0	0
2512370303	hypothetical protein	0	0	0	0	0	0	0	0	0
2512370312	hypothetical protein	0	0	0	0	0	0	0	0	0
2512370319	Transposase	0	0	0	0	0	0	0	0	0
2512370322	beta-galactosidase	0	0	0	0	0	0	0	0	0
2512370324	TonB-dependent receptor	0	0	0	0	0	0	0	0	0
2512370325	putative lipoprotein	0	0	0	0	0	0	0	0	0
2512370326	hypothetical protein	0	0	0	0	0	0	0	0	0
2512370327	3',5'-cyclic AMP phosphodiesterase CpdA	0	0	0	0	0	0	0	0	0
2512370329	Melibiase	0	0	0	0	0	0	0	0	0
2512370335	hypothetical protein	0	0	0	0	0	0	0	0	0
2512370337	Predicted acyltransferase	0	0	0	0	0	0	0	0	0
2512370339	Starch-binding associating with outer membrane	0	0	0	0	0	0	0	0	0
2512370340	TonB-linked outer membrane protein, SusC/RagA family	0	0	0	0	0	0	0	0	0
2512370341	RNA polymerase sigma-70 factor, ECF subfamily	0	0	0	0	0	0	0	0	0
2512370342	FecR family protein	0	0	0	0	0	0	0	0	0
2512370345	Tat pathway signal sequence domain-containing protein	0	0	0	0	0	0	0	0	0
2512370346	Endo-1,4-beta-xylanase, GH35 family	0	0	0	0	0	0	0	0	0
2512370347	Starch-binding associating with outer membrane	0	0	0	0	0	0	0	0	0
2512370348	TonB-linked outer membrane protein, SusC/RagA family	0	0	0	0	0	0	0	0	0
2512370350	hypothetical protein	0	0	0	0	0	0	0	0	0
2512370351	protein of unknown function (DUF5011)	0	0	0	0	0	0	0	0	0
2512370352	Starch-binding associating with outer membrane	0	0	0	0	0	0	0	0	0
2512370353	TonB-linked outer membrane protein, SusC/RagA family	0	0	0	0	0	0	0	0	0
2512370358	hypothetical protein	0	0	0	0	0	0	0	0	0
2512370360	Cysteine protease, C1A family	0	0	0	0	0	0	0	0	0
2512370361	hypothetical protein	0	0	0	0	0	0	0	0	0
2512370364	hypothetical protein	0	0	0	0	0	0	0	0	0
2512370365	uncharacterized protein	0	0	0	0	0	0	0	0	0
2512370383	putative lipoprotein	0	0	0	0	0	0	0	0	0
2512370391	Uncharacterized membrane protein YccF, DUF307 family	0	0	0	0	0	0	0	0	0
2512370395	Metal-dependent hydrolase, endonuclease/exonuclease/phosphatase family	0	0	0	0	0	0	0	0	0
2512370396	Starch-binding associating with outer membrane	0	0	0	0	0	0	0	0	0
2512370397	TonB-linked outer membrane protein, SusC/RagA family	0	0	0	0	0	0	0	0	0
2512370398	FecR family protein	0	0	0	0	0	0	0	0	0
2512370399	RNA polymerase sigma-70 factor, ECF subfamily	0	0	0	0	0	0	0	0	0
2512370403	hypothetical protein	0	0	0	0	0	0	0	0	0
2512370404	virulence factor	0	0	0	0	0	0	0	0	0
2512370406	radical SAM additional 4Fe4S-binding SPASM domain-containing protein	0	0	0	0	0	0	0	0	0
2512370407	Methyltransferase domain-containing protein	0	0	0	0	0	0	0	0	0
2512370408	GAF domain-containing protein	0	0	0	0	0	0	0	0	0
2512370413	Transposase zinc-ribbon domain-containing protein	0	0	0	0	0	0	0	0	0
2512370415	Peptidase C10 family protein	0	0	0	0	0	0	0	0	0
2512370416	hypothetical protein	0	0	0	0	0	0	0	0	0
2512370417	hypothetical protein	0	0	0	0	0	0	0	0	0
2512370418	hypothetical protein	0	0	0	0	0	0	0	0	0
2512370419	hypothetical protein	0	0	0	0	0	0	0	0	0
2512370424	Fe-S cluster biogenesis protein NfuA, 4Fe-4S-binding domain	0	0	0	0	0	0	0	0	0
2512370431	Thioesterase superfamily protein	0	0	0	0	0	0	0	0	0
2512370442	trigger factor	0	0	0	0	0	0	0	0	0
2512370447	hypothetical protein	0	0	0	0	0	0	0	0	0
2512370452	protein of unknown function (DUF4292)	0	0	0	0	0	0	0	0	0
2512370456	Exonuclease III	0	0	0	0	0	0	0	0	0
2512370457	Starch-binding associating with outer membrane	0	0	0	0	0	0	0	0	0
2512370458	TonB-linked outer membrane protein, SusC/RagA family	0	0	0	0	0	0	0	0	0
2512370459	FecR family protein	0	0	0	0	0	0	0	0	0
2512370460	RNA polymerase sigma-70 factor, ECF subfamily	0	0	0	0	0	0	0	0	0
2512370461	Nucleotidyl transferase	0	0	0	0	0	0	0	0	0
2512370462	Phosphotransferase enzyme family protein	0	0	0	0	0	0	0	0	0
2512370469	putative lipoprotein	0	0	0	0	0	0	0	0	0
2512370471	Por secretion system C-terminal sorting domain-containing protein	0	0	0	0	0	0	0	0	0
2512370520	transposase, IS5 family	0	0	0	0	0	0	0	0	0
2512370521	Transposase	0	0	0	0	0	0	0	0	0
2512370523	Por secretion system C-terminal sorting domain-containing protein	0	0	0	0	0	0	0	0	0
2512370524	basic amino acid/polyamine antiporter, APA family	0	0	0	0	0	0	0	0	0
2512370525	putative lipoprotein	0	0	0	0	0	0	0	0	0
2512370526	hypothetical protein	0	0	0	0	0	0	0	0	0
2512370527	Protein of unknown function (DUF4876)	0	0	0	0	0	0	0	0	0
2512370528	CarboxypepD_reg-like domain-containing protein	0	0	0	0	0	0	0	0	0
2512370539	L-2-amino-thiazoline-4-carboxylic acid hydrolase	0	0	0	0	0	0	0	0	0
2512370545	hypothetical protein	0	0	0	0	0	0	0	0	0
2512370550	zinc transporter, ZIP family	0	0	0	0	0	0	0	0	0
2512370551	hypothetical protein	0	0	0	0	0	0	0	0	0
2512370552	Methyltransferase domain-containing protein	0	0	0	0	0	0	0	0	0
2512370553	Methyltransferase domain-containing protein	0	0	0	0	0	0	0	0	0
2512370554	Methyltransferase domain-containing protein	0	0	0	0	0	0	0	0	0
2512370555	KilA-N domain-containing protein	0	0	0	0	0	0	0	0	0
2512370556	Methyltransferase domain-containing protein	0	0	0	0	0	0	0	0	0
2512370557	hypothetical protein	0	0	0	0	0	0	0	0	0
2512370558	Predicted lactoylglutathione lyase	0	0	0	0	0	0	0	0	0
2512370563	L-glutaminase	0	0	0	0	0	0	0	0	0
2512370568	acetylornithine deacetylase	0	0	0	0	0	0	0	0	0
2512370571	hypothetical protein	0	0	0	0	0	0	0	0	0
2512370572	Ig-like domain (group 2)	0	0	0	0	0	0	0	0	0
2512370573	uncharacterized protein	0	0	0	0	0	0	0	0	0
2512370582	tetratricopeptide repeat protein	0	0	0	0	0	0	0	0	0
2512370591	hypothetical protein	0	0	0	0	0	0	0	0	0
2512370592	hypothetical protein	0	0	0	0	0	0	0	0	0
2512370595	hypothetical protein	0	0	0	0	0	0	0	0	0
2512370596	hypothetical protein	0	0	0	0	0	0	0	0	0
2512370601	protein of unknown function (DUF3825)	0	0	0	0	0	0	0	0	0
2512370602	Putative carbohydrate metabolism domain-containing protein	0	0	0	0	0	0	0	0	0
2512370615	hypothetical protein	0	0	0	0	0	0	0	0	0
2512370621	hypothetical protein	0	0	0	0	0	0	0	0	0
2512370626	Putative esterase	0	0	0	0	0	0	0	0	0
2512370635	bacteriocin-processing peptidase. Cysteine peptidase. MEROPS family C39	0	0	0	0	0	0	0	0	0
2512370636	HlyD family secretion protein	0	0	0	0	0	0	0	0	0
2512370637	Glycosyltransferase family 25 (LPS biosynthesis protein)	0	0	0	0	0	0	0	0	0
2512370638	Glycosyltransferase involved in cell wall bisynthesis	0	0	0	0	0	0	0	0	0
2512370644	hypothetical protein	0	0	0	0	0	0	0	0	0
2512370645	Erythromycin esterase homolog	0	0	0	0	0	0	0	0	0
2512370646	hypothetical protein	0	0	0	0	0	0	0	0	0
2512370652	FecR family protein	0	0	0	0	0	0	0	0	0
2512370653	TonB-linked outer membrane protein, SusC/RagA family	0	0	0	0	0	0	0	0	0
2512370656	TonB-linked outer membrane protein, SusC/RagA family	0	0	0	0	0	0	0	0	0
2512370657	SusD family protein	0	0	0	0	0	0	0	0	0
2512370658	Thiol-disulfide isomerase or thioredoxin	0	0	0	0	0	0	0	0	0
2512370663	hypothetical protein	0	0	0	0	0	0	0	0	0
2512370673	hypothetical protein	0	0	0	0	0	0	0	0	0
2512370687	hypothetical protein	0	0	0	0	0	0	0	0	0
2512370688	ROK family protein (putative glucokinase)	0	0	0	0	0	0	0	0	0
2512370690	DNA-binding transcriptional regulator, MarR family	0	0	0	0	0	0	0	0	0
2512370692	hypothetical protein	0	0	0	0	0	0	0	0	0
2512370693	NADPH-dependent 2,4-dienoyl-CoA reductase, sulfur reductase	0	0	0	0	0	0	0	0	0
2512370707	hypothetical protein	0	0	0	0	0	0	0	0	0
2512370710	MFS transporter, FHS family, L-fucose permease	0	0	0	0	0	0	0	0	0
2512370711	Ig-like domain (group 2)	0	0	0	0	0	0	0	0	0
2512370712	Outer membrane protein beta-barrel domain-containing protein	0	0	0	0	0	0	0	0	0
2512370713	hypothetical protein	0	0	0	0	0	0	0	0	0
2512370717	hypothetical protein	0	0	0	0	0	0	0	0	0
2512370725	lysine 2,3-aminomutase	0	0	0	0	0	0	0	0	0
2512370732	RNA polymerase sigma-70 factor, ECF subfamily	0	0	0	0	0	0	0	0	0
2512370733	FecR family protein	0	0	0	0	0	0	0	0	0
2512370734	TonB-linked outer membrane protein, SusC/RagA family	0	0	0	0	0	0	0	0	0
2512370735	Starch-binding associating with outer membrane	0	0	0	0	0	0	0	0	0
2512370736	Tat (twin-arginine translocation) pathway signal sequence	0	0	0	0	0	0	0	0	0
2512370737	protein of unknown function (DUF1080)	0	0	0	0	0	0	0	0	0
2512370744	protein of unknown function (DUF4421)	0	0	0	0	0	0	0	0	0
2512370746	putative lipoprotein	0	0	0	0	0	0	0	0	0
2512370750	acetylornithine aminotransferase	0	0	0	0	0	0	0	0	0
2512370751	N-acetyl-gamma-glutamyl-phosphate reductase	0	0	0	0	0	0	0	0	0
2512370752	argininosuccinate synthase	0	0	0	0	0	0	0	0	0
2512370753	hypothetical protein	0	0	0	0	0	0	0	0	0
2512370754	transcriptional regulator, ArgR family	0	0	0	0	0	0	0	0	0
2512370759	Transposase	0	0	0	0	0	0	0	0	0
2512370771	Protein of unknown function (DUF3822)	0	0	0	0	0	0	0	0	0
2512370774	hypothetical protein	0	0	0	0	0	0	0	0	0
2512370788	hypothetical protein	0	0	0	0	0	0	0	0	0
2512370789	Por secretion system C-terminal sorting domain-containing protein	0	0	0	0	0	0	0	0	0
2512370791	RHS repeat-associated core domain-containing protein	0	0	0	0	0	0	0	0	0
2512370794	RHS repeat-associated core domain-containing protein	0	0	0	0	0	0	0	0	0
2512370795	hypothetical protein	0	0	0	0	0	0	0	0	0
2512370796	RHS repeat-associated core domain-containing protein	0	0	0	0	0	0	0	0	0
2512370798	RHS repeat-associated core domain-containing protein	0	0	0	0	0	0	0	0	0
2512370799	hypothetical protein	0	0	0	0	0	0	0	0	0
2512370800	RHS repeat-associated core domain-containing protein	0	0	0	0	0	0	0	0	0
2512370804	hypothetical protein	0	0	0	0	0	0	0	0	0
2512370805	hypothetical protein	0	0	0	0	0	0	0	0	0
2512370806	hypothetical protein	0	0	0	0	0	0	0	0	0
2512370807	hypothetical protein	0	0	0	0	0	0	0	0	0
2512370811	hypothetical protein	0	0	0	0	0	0	0	0	0
2512370826	hypothetical protein	0	0	0	0	0	0	0	0	0
2512370827	Fic family protein	0	0	0	0	0	0	0	0	0
2512370828	hypothetical protein	0	0	0	0	0	0	0	0	0
2512370844	putative lipoprotein	0	0	0	0	0	0	0	0	0
2512370845	YARHG domain-containing protein	0	0	0	0	0	0	0	0	0
2512370846	hypothetical protein	0	0	0	0	0	0	0	0	0
2512370847	hypothetical protein	0	0	0	0	0	0	0	0	0
2512370851	hypothetical protein	0	0	0	0	0	0	0	0	0
2512370859	hypothetical protein	0	0	0	0	0	0	0	0	0
2512370860	Tetratricopeptide repeat-containing protein	0	0	0	0	0	0	0	0	0
2512370861	hexosaminidase	0	0	0	0	0	0	0	0	0
2512370866	hypothetical protein	0	0	0	0	0	0	0	0	0
2512370879	preprotein translocase subunit SecE	0	0	0	0	0	0	0	0	0
2512370889	isochorismate synthase	0	0	0	0	0	0	0	0	0
2512370890	2-succinyl-5-enolpyruvyl-6-hydroxy-3-cyclohexene-1-carboxylate synthase	0	0	0	0	0	0	0	0	0
2512370891	1,4-Dihydroxy-2-naphthoyl-CoA synthase	0	0	0	0	0	0	0	0	0
2512370892	o-succinylbenzoate synthase	0	0	0	0	0	0	0	0	0
2512370893	O-succinylbenzoic acid--CoA ligase	0	0	0	0	0	0	0	0	0
2512370896	Site-specific recombinase XerD	0	0	0	0	0	0	0	0	0
2512370909	hypothetical protein	0	0	0	0	0	0	0	0	0
2512370920	1,4-alpha-glucan branching enzyme	0	0	0	0	0	0	0	0	0
2512370921	hypothetical protein	0	0	0	0	0	0	0	0	0
2512370922	Methyltransferase domain-containing protein	0	0	0	0	0	0	0	0	0
2512370923	Membrane protein involved in the export of O-antigen and teichoic acid	0	0	0	0	0	0	0	0	0
2512370925	hypothetical protein	0	0	0	0	0	0	0	0	0
2512370927	Glycosyl transferases group 1	0	0	0	0	0	0	0	0	0
2512370928	Glycosyltransferase involved in cell wall bisynthesis	0	0	0	0	0	0	0	0	0
2512370931	nicotinate-nucleotide pyrophosphorylase [carboxylating]	0	0	0	0	0	0	0	0	0
2512370936	hypothetical protein	0	0	0	0	0	0	0	0	0
2512370939	protein of unknown function (DUF4469) with IG-like fold	0	0	0	0	0	0	0	0	0
2512370941	UvrD-like helicase C-terminal domain-containing protein	0	0	0	0	0	0	0	0	0
2512370947	Putative OmpA-OmpF-like porin family protein	0	0	0	0	0	0	0	0	0
2512370948	hypothetical protein	0	0	0	0	0	0	0	0	0
2512370949	RNA polymerase sigma factor, sigma-70 family	0	0	0	0	0	0	0	0	0
2512370950	FecR family protein	0	0	0	0	0	0	0	0	0
2512370951	TonB-linked outer membrane protein, SusC/RagA family	0	0	0	0	0	0	0	0	0
2512370952	Starch-binding associating with outer membrane	0	0	0	0	0	0	0	0	0
2512370953	Glycosyltransferase WbsX	0	0	0	0	0	0	0	0	0
2512370955	Serine dehydrogenase proteinase	0	0	0	0	0	0	0	0	0
2512370956	hypothetical protein	0	0	0	0	0	0	0	0	0
2512370963	protein of unknown function (DUF4834)	0	0	0	0	0	0	0	0	0
2512370964	hypothetical protein	0	0	0	0	0	0	0	0	0
2512370973	phosphomethylpyrimidine synthase	0	0	0	0	0	0	0	0	0
2512370974	uncharacterized protein	0	0	0	0	0	0	0	0	0
2512370977	aldose 1-epimerase	0	0	0	0	0	0	0	0	0
2512370979	galactokinase	0	0	0	0	0	0	0	0	0
2512370980	Peptidase M64 N-terminus	0	0	0	0	0	0	0	0	0
2512370981	ATP-binding cassette, subfamily F, uup	0	0	0	0	0	0	0	0	0
2512370984	hypothetical protein	0	0	0	0	0	0	0	0	0
2512370985	Histidine kinase	0	0	0	0	0	0	0	0	0
2512370986	two component transcriptional regulator, LytTR family	0	0	0	0	0	0	0	0	0
2512370987	Transposase zinc-ribbon domain-containing protein	0	0	0	0	0	0	0	0	0
2512370992	hypothetical protein	0	0	0	0	0	0	0	0	0
2512370993	hypothetical protein	0	0	0	0	0	0	0	0	0
2512370997	fructokinase	0	0	0	0	0	0	0	0	0
2512370999	Transcriptional regulator, predicted component of viral defense system	0	0	0	0	0	0	0	0	0
2512371012	hypothetical protein	0	0	0	0	0	0	0	0	0
2512371015	outer membrane receptor for ferrienterochelin and colicins	0	0	0	0	0	0	0	0	0
2512371019	ribonucleoside-diphosphate reductase alpha chain	0	0	0	0	0	0	0	0	0
2512371020	ribonucleoside-diphosphate reductase beta chain	0	0	0	0	0	0	0	0	0
2512371021	Listeria/Bacterioides repeat-containing protein/Por secretion system C-terminal sorting domain-containing protein	0	0	0	0	0	0	0	0	0
2512371023	transposase, IS5 family	0	0	0	0	0	0	0	0	0
2512371025	hypothetical protein	0	0	0	0	0	0	0	0	0
2512371027	hypothetical protein	0	0	0	0	0	0	0	0	0
2512371036	ABC-2 type transport system ATP-binding protein	0	0	0	0	0	0	0	0	0
2512371037	hypothetical protein	0	0	0	0	0	0	0	0	0
2512371038	protein of unknown function (DUF4857)	0	0	0	0	0	0	0	0	0
2512371039	hypothetical protein	0	0	0	0	0	0	0	0	0
2512371040	hypothetical protein	0	0	0	0	0	0	0	0	0
2512371041	PH domain-containing protein	0	0	0	0	0	0	0	0	0
2512371042	hypothetical protein	0	0	0	0	0	0	0	0	0
2512371044	Starch-binding associating with outer membrane	0	0	0	0	0	0	0	0	0
2512371045	TonB-linked outer membrane protein, SusC/RagA family	0	0	0	0	0	0	0	0	0
2512371046	hypothetical protein	0	0	0	0	0	0	0	0	0
2512371048	hypothetical protein	0	0	0	0	0	0	0	0	0
2512371051	hypothetical protein	0	0	0	0	0	0	0	0	0
2512371055	hypothetical protein	0	0	0	0	0	0	0	0	0
2512371062	nicotinate phosphoribosyltransferase	0	0	0	0	0	0	0	0	0
2512371070	hypothetical protein	0	0	0	0	0	0	0	0	0
2512371071	adenine-specific DNA-methyltransferase	0	0	0	0	0	0	0	0	0
2512371072	Restriction endonuclease BglII	0	0	0	0	0	0	0	0	0
2512371086	Peptidase family M23	0	0	0	0	0	0	0	0	0
2512371092	Predicted ATPase	0	0	0	0	0	0	0	0	0
2512371093	protein of unknown function (DUF4276)	0	0	0	0	0	0	0	0	0
2512371095	Predicted membrane protein (DUF2339)	0	0	0	0	0	0	0	0	0
2512371096	hypothetical protein	0	0	0	0	0	0	0	0	0
2512371101	Winged helix DNA-binding domain-containing protein	0	0	0	0	0	0	0	0	0
2512371102	hypothetical protein	0	0	0	0	0	0	0	0	0
2512371107	hypothetical protein	0	0	0	0	0	0	0	0	0
2512371108	hypothetical protein	0	0	0	0	0	0	0	0	0
2512371111	CubicO group peptidase, beta-lactamase class C family	0	0	0	0	0	0	0	0	0
2512371120	beta-glucosidase	0	0	0	0	0	0	0	0	0
2512371125	hypothetical protein	0	0	0	0	0	0	0	0	0
2512371132	hypothetical protein	0	0	0	0	0	0	0	0	0
2512371134	hypothetical protein	0	0	0	0	0	0	0	0	0
2512371136	hypothetical protein	0	0	0	0	0	0	0	0	0
2512371140	N-acetylneuraminate lyase	0	0	0	0	0	0	0	0	0
2512371141	N-acylglucosamine 2-epimerase	0	0	0	0	0	0	0	0	0
2512371142	Sugar phosphate permease	0	0	0	0	0	0	0	0	0
2512371145	sialidase-1	0	0	0	0	0	0	0	0	0
2512371146	Glycosyl hydrolase family 20, domain 2	0	0	0	0	0	0	0	0	0
2512371148	cyclically-permuted mutarotase family protein	0	0	0	0	0	0	0	0	0
2512371150	hypothetical protein	0	0	0	0	0	0	0	0	0
2512371158	hypothetical protein	0	0	0	0	0	0	0	0	0
2512371159	Calcineurin-like phosphoesterase	0	0	0	0	0	0	0	0	0
2512371173	protein of unknown function (DUF4934)	0	0	0	0	0	0	0	0	0
2512371174	O-antigen ligase	0	0	0	0	0	0	0	0	0
2512371175	putative peptide zinc metalloprotease protein	0	0	0	0	0	0	0	0	0
2512371176	CarboxypepD_reg-like domain-containing protein	0	0	0	0	0	0	0	0	0
2512371182	hypothetical protein	0	0	0	0	0	0	0	0	0
2512371183	regulatory protein, luxR family	0	0	0	0	0	0	0	0	0
2512371189	mRNA interferase HigB	0	0	0	0	0	0	0	0	0
2512371190	HTH-type transcriptional regulator / antitoxin HigA	0	0	0	0	0	0	0	0	0
2512371191	Sugar or nucleoside kinase, ribokinase family	0	0	0	0	0	0	0	0	0
2512371195	phosphate transport system substrate-binding protein	0	0	0	0	0	0	0	0	0
2512371196	pantothenate kinase	0	0	0	0	0	0	0	0	0
2512371197	transcriptional regulator, TetR family	0	0	0	0	0	0	0	0	0
2512371198	Outer membrane protein TolC	0	0	0	0	0	0	0	0	0
2512371199	HlyD family secretion protein	0	0	0	0	0	0	0	0	0
2512371202	ABC-2 type transport system permease protein	0	0	0	0	0	0	0	0	0
2512371203	ABC-2 type transport system permease protein	0	0	0	0	0	0	0	0	0
2512371204	B3/4 domain-containing protein	0	0	0	0	0	0	0	0	0
2512371205	protein of unknown function (DUF5019)	0	0	0	0	0	0	0	0	0
2512371217	LysR family transcriptional regulator, hydrogen peroxide-inducible genes activator	0	0	0	0	0	0	0	0	0
2512371221	diacylglycerol kinase (ATP)	0	0	0	0	0	0	0	0	0
2512371222	Glycosyl Hydrolase Family 88	0	0	0	0	0	0	0	0	0
2512371223	TonB-linked outer membrane protein, SusC/RagA family	0	0	0	0	0	0	0	0	0
2512371224	Starch-binding associating with outer membrane	0	0	0	0	0	0	0	0	0
2512371225	4-deoxy-L-threo-5-hexosulose-uronate ketol-isomerase	0	0	0	0	0	0	0	0	0
2512371226	protein of unknown function (DUF4861)	0	0	0	0	0	0	0	0	0
2512371227	Arylsulfatase A	0	0	0	0	0	0	0	0	0
2512371228	Heparinase II/III-like protein	0	0	0	0	0	0	0	0	0
2512371229	2-dehydro-3-deoxygluconokinase	0	0	0	0	0	0	0	0	0
2512371230	gluconate 5-dehydrogenase	0	0	0	0	0	0	0	0	0
2512371231	2-dehydro-3-deoxyphosphogluconate aldolase / (4S)-4-hydroxy-2-oxoglutarate aldolase	0	0	0	0	0	0	0	0	0
2512371232	MFS transporter, ACS family, hexuronate transporter	0	0	0	0	0	0	0	0	0
2512371235	Peptide-N-glycosidase F, C terminal	0	0	0	0	0	0	0	0	0
2512371236	putative ABC transport system permease protein	0	0	0	0	0	0	0	0	0
2512371237	HlyD family secretion protein	0	0	0	0	0	0	0	0	0
2512371238	hypothetical protein	0	0	0	0	0	0	0	0	0
2512371239	O-antigen ligase	0	0	0	0	0	0	0	0	0
2512371241	hypothetical protein	0	0	0	0	0	0	0	0	0
2512371242	Stage II sporulation protein M	0	0	0	0	0	0	0	0	0
2512371243	hypothetical protein	0	0	0	0	0	0	0	0	0
2512371244	F5/8 type C domain-containing protein	0	0	0	0	0	0	0	0	0
2512371248	hypothetical protein	0	0	0	0	0	0	0	0	0
2512371253	Subtilase family protein	0	0	0	0	0	0	0	0	0
2512371256	glutamine synthetase	0	0	0	0	0	0	0	0	0
2512371263	RNA polymerase sigma-70 factor, ECF subfamily	0	0	0	0	0	0	0	0	0
2512371265	CRISPR-associated endoribonuclease Cas6	0	0	0	0	0	0	0	0	0
2512371266	pRiA4b ORF-3-like protein	0	0	0	0	0	0	0	0	0
2512371267	CRISPR-associated protein Cas5, subtype PGING	0	0	0	0	0	0	0	0	0
2512371268	CRISPR-associated protein Cas8c/Csp2, subtype PGING	0	0	0	0	0	0	0	0	0
2512371269	CRISPR-associated protein Cst2	0	0	0	0	0	0	0	0	0
2512371270	CRISPR-associated endonuclease/helicase Cas3	0	0	0	0	0	0	0	0	0
2512371271	hypothetical protein	0	0	0	0	0	0	0	0	0
2512371272	Fic family protein	0	0	0	0	0	0	0	0	0
2512371273	CRISPR-associated exonuclease Cas4	0	0	0	0	0	0	0	0	0
2512371274	CRISPR-associated protein Csm1	0	0	0	0	0	0	0	0	0
2512371275	CRISPR-associated protein Csm2	0	0	0	0	0	0	0	0	0
2512371276	CRISPR-associated protein Csm3	0	0	0	0	0	0	0	0	0
2512371277	CRISPR-associated protein Csm4	0	0	0	0	0	0	0	0	0
2512371278	CRISPR-associated protein Csm5	0	0	0	0	0	0	0	0	0
2512371279	CRISPR-associated protein, TM1812 family	0	0	0	0	0	0	0	0	0
2512371280	CRISP-associated protein Cas1	0	0	0	0	0	0	0	0	0
2512371281	CRISPR-associated protein Cas2	0	0	0	0	0	0	0	0	0
2512371287	ferritin	0	0	0	0	0	0	0	0	0
2512371297	4Fe-4S binding domain-containing protein	0	0	0	0	0	0	0	0	0
2512371303	hypothetical protein	0	0	0	0	0	0	0	0	0
2512371304	Listeria/Bacterioides repeat-containing protein	0	0	0	0	0	0	0	0	0
2512371306	iron complex outermembrane recepter protein	0	0	0	0	0	0	0	0	0
2512371307	Starch-binding associating with outer membrane	0	0	0	0	0	0	0	0	0
2512371309	Transposase zinc-ribbon domain-containing protein	0	0	0	0	0	0	0	0	0
2512371319	L-rhamnose mutarotase	0	0	0	0	0	0	0	0	0
2512371340	N-acetylglucosamine-6-phosphate deacetylase	0	0	0	0	0	0	0	0	0
2512371341	hypothetical protein	0	0	0	0	0	0	0	0	0
2512371346	beta-galactosidase	0	0	0	0	0	0	0	0	0
2512371347	haloacid dehalogenase superfamily, subfamily IA, variant 3 with third motif having DD or ED	0	0	0	0	0	0	0	0	0
2512371348	cupin fold metalloprotein, WbuC family	0	0	0	0	0	0	0	0	0
2512371355	TonB-linked outer membrane protein, SusC/RagA family	0	0	0	0	0	0	0	0	0
2512371356	Starch-binding associating with outer membrane	0	0	0	0	0	0	0	0	0
2512371371	protein of unknown function (DUF4280)	0	0	0	0	0	0	0	0	0
2512371372	hypothetical protein	0	0	0	0	0	0	0	0	0
2512371374	protein of unknown function (DUF4280)	0	0	0	0	0	0	0	0	0
2512371376	hypothetical protein	0	0	0	0	0	0	0	0	0
2512371377	hypothetical protein	0	0	0	0	0	0	0	0	0
2512371379	SMI1-KNR4 cell-wall	0	0	0	0	0	0	0	0	0
2512371380	YD repeat-containing protein	0	0	0	0	0	0	0	0	0
2512371382	RHS repeat-associated core domain-containing protein	0	0	0	0	0	0	0	0	0
2512371384	A nuclease family of the HNH/ENDO VII superfamily with conserved AHH	0	0	0	0	0	0	0	0	0
2512371385	hypothetical protein	0	0	0	0	0	0	0	0	0
2512371389	L-ascorbate metabolism protein UlaG, beta-lactamase superfamily	0	0	0	0	0	0	0	0	0
2512371392	hypothetical protein	0	0	0	0	0	0	0	0	0
2512371393	TonB-linked outer membrane protein, SusC/RagA family	0	0	0	0	0	0	0	0	0
2512371394	Starch-binding associating with outer membrane	0	0	0	0	0	0	0	0	0
2512371395	hypothetical protein	0	0	0	0	0	0	0	0	0
2512371396	WD40-like Beta Propeller Repeat	0	0	0	0	0	0	0	0	0
2512371409	hypothetical protein	0	0	0	0	0	0	0	0	0
2512371410	RNA polymerase sigma-70 factor, ECF subfamily	0	0	0	0	0	0	0	0	0
2512371412	Outer membrane protein beta-barrel domain-containing protein	0	0	0	0	0	0	0	0	0
2512371419	Transglutaminase-like superfamily protein	0	0	0	0	0	0	0	0	0
2512371420	hydroxypyruvate isomerase	0	0	0	0	0	0	0	0	0
2512371423	Uncharacterized conserved protein, DUF2249 family	0	0	0	0	0	0	0	0	0
2512371424	hypothetical protein	0	0	0	0	0	0	0	0	0
2512371426	Starch-binding associating with outer membrane	0	0	0	0	0	0	0	0	0
2512371427	TonB-linked outer membrane protein, SusC/RagA family	0	0	0	0	0	0	0	0	0
2512371428	hypothetical protein	0	0	0	0	0	0	0	0	0
2512371432	TolB protein	0	0	0	0	0	0	0	0	0
2512371454	putative lipoprotein	0	0	0	0	0	0	0	0	0
2512371459	hypothetical protein	0	0	0	0	0	0	0	0	0
2512371466	putative lipoprotein	0	0	0	0	0	0	0	0	0
2512371476	hypothetical protein	0	0	0	0	0	0	0	0	0
2512371478	Glycosyl hydrolases family 2	0	0	0	0	0	0	0	0	0
2512371482	glycerophosphoryl diester phosphodiesterase	0	0	0	0	0	0	0	0	0
2512371491	hypothetical protein	0	0	0	0	0	0	0	0	0
2512371500	ISXO2-like transposase domain-containing protein	0	0	0	0	0	0	0	0	0
2512371503	Heat shock protein HslJ	0	0	0	0	0	0	0	0	0
2512371512	Uncharacterized conserved protein, contains tandem ACT domains	0	0	0	0	0	0	0	0	0
2512371522	hypothetical protein	0	0	0	0	0	0	0	0	0
2512371525	hypothetical protein	0	0	0	0	0	0	0	0	0
2512371526	hypothetical protein	0	0	0	0	0	0	0	0	0
2512371534	hypothetical protein	0	0	0	0	0	0	0	0	0
2512371535	iron complex outermembrane recepter protein	0	0	0	0	0	0	0	0	0
2512371536	Starch-binding associating with outer membrane	0	0	0	0	0	0	0	0	0
2512371537	Sporulation related domain-containing protein	0	0	0	0	0	0	0	0	0
2512371556	hypothetical protein	0	0	0	0	0	0	0	0	0
2512371558	TRL-like protein family protein	0	0	0	0	0	0	0	0	0
2512371567	Glycosyl hydrolases family 16	0	0	0	0	0	0	0	0	0
2512371569	Arylsulfatase A	0	0	0	0	0	0	0	0	0
2512371578	hypothetical protein	0	0	0	0	0	0	0	0	0
2512371580	putative lipoprotein	0	0	0	0	0	0	0	0	0
2512371585	AraC-type DNA-binding protein	0	0	0	0	0	0	0	0	0
2512371590	N-succinyl-L-ornithine transcarbamylase	0	0	0	0	0	0	0	0	0
2512371591	FecR family protein	0	0	0	0	0	0	0	0	0
2512371593	TonB-linked outer membrane protein, SusC/RagA family	0	0	0	0	0	0	0	0	0
2512371594	Starch-binding associating with outer membrane	0	0	0	0	0	0	0	0	0
2512371595	glucosylceramidase	0	0	0	0	0	0	0	0	0
2512371597	NUDIX domain-containing protein	0	0	0	0	0	0	0	0	0
2512371598	xylulokinase	0	0	0	0	0	0	0	0	0
2512371599	xylose isomerase	0	0	0	0	0	0	0	0	0
2512371600	MFS transporter, SP family, xylose:H+ symportor	0	0	0	0	0	0	0	0	0
2512371604	TonB-linked outer membrane protein, SusC/RagA family	0	0	0	0	0	0	0	0	0
2512371605	Starch-binding associating with outer membrane	0	0	0	0	0	0	0	0	0
2512371606	protein of unknown function (DUF5018)	0	0	0	0	0	0	0	0	0
2512371607	Glycosyl hydrolase-like 10	0	0	0	0	0	0	0	0	0
2512371608	3',5'-cyclic AMP phosphodiesterase CpdA	0	0	0	0	0	0	0	0	0
2512371611	putative lipoprotein	0	0	0	0	0	0	0	0	0
2512371612	hypothetical protein	0	0	0	0	0	0	0	0	0
2512371613	hypothetical protein	0	0	0	0	0	0	0	0	0
2512371615	Predicted nuclease of the RNAse H fold, HicB family	0	0	0	0	0	0	0	0	0
2512371618	N-acetylglutamate kinase	0	0	0	0	0	0	0	0	0
2512371632	Anaphase-promoting complex, cyclosome, subunit 3	0	0	0	0	0	0	0	0	0
2512371640	putative efflux protein, MATE family	0	0	0	0	0	0	0	0	0
2512371647	hypothetical protein	0	0	0	0	0	0	0	0	0
2512371648	hypothetical protein	0	0	0	0	0	0	0	0	0
2512371650	hypothetical protein	0	0	0	0	0	0	0	0	0
2512371654	hypothetical protein	0	0	0	0	0	0	0	0	0
2512371676	nucleoid DNA-binding protein	0	0	0	0	0	0	0	0	0
2512371680	hypothetical protein	0	0	0	0	0	0	0	0	0
2512371681	hypothetical protein	0	0	0	0	0	0	0	0	0
2512371682	Heat shock protein HslJ	0	0	0	0	0	0	0	0	0
2512371683	hypothetical protein	0	0	0	0	0	0	0	0	0
2512371685	indolepyruvate ferredoxin oxidoreductase alpha subunit	0	0	0	0	0	0	0	0	0
2512371686	indolepyruvate ferredoxin oxidoreductase beta subunit	0	0	0	0	0	0	0	0	0
2512371687	hypothetical protein	0	0	0	0	0	0	0	0	0
2512371701	4'-phosphopantetheinyl transferase superfamily protein	0	0	0	0	0	0	0	0	0
2512371703	Uncharacterized conserved protein YjdB, contains Ig-like domain	0	0	0	0	0	0	0	0	0
2512371704	Sugar phosphate isomerase/epimerase	0	0	0	0	0	0	0	0	0
2512371705	Starch-binding associating with outer membrane	0	0	0	0	0	0	0	0	0
2512371706	TonB-linked outer membrane protein, SusC/RagA family	0	0	0	0	0	0	0	0	0
2512371707	FecR family protein	0	0	0	0	0	0	0	0	0
2512371708	RNA polymerase sigma-70 factor, ECF subfamily	0	0	0	0	0	0	0	0	0
2512371711	undecaprenyl-diphosphatase	0	0	0	0	0	0	0	0	0
2512371712	PAP2 superfamily protein	0	0	0	0	0	0	0	0	0
2512371716	hypothetical protein	0	0	0	0	0	0	0	0	0
2512371718	putative lipoprotein	0	0	0	0	0	0	0	0	0
2512371719	Predicted dehydrogenase	0	0	0	0	0	0	0	0	0
2512371728	Fic family protein	0	0	0	0	0	0	0	0	0
2512371731	Protein of unknown function (DUF3352)	0	0	0	0	0	0	0	0	0
2512371733	hypothetical protein	0	0	0	0	0	0	0	0	0
2512371738	alpha-1,2-mannosidase, putative	0	0	0	0	0	0	0	0	0
2512371744	Type II restriction/modification system, DNA methylase subunit YeeA	0	0	0	0	0	0	0	0	0
2512371748	hypothetical protein	0	0	0	0	0	0	0	0	0
2512371749	putative lipoprotein	0	0	0	0	0	0	0	0	0
2512371750	hypothetical protein	0	0	0	0	0	0	0	0	0
2512371751	hypothetical protein	0	0	0	0	0	0	0	0	0
2512371752	hypothetical protein	0	0	0	0	0	0	0	0	0
2512371756	putative bacteriochlorophyll 4-vinyl reductase	0	0	0	0	0	0	0	0	0
2512371757	glucosylceramidase	0	0	0	0	0	0	0	0	0
2512371758	beta-galactosidase	0	0	0	0	0	0	0	0	0
2512371761	TonB-linked outer membrane protein, SusC/RagA family	0	0	0	0	0	0	0	0	0
2512371763	Starch-binding associating with outer membrane	0	0	0	0	0	0	0	0	0
2512371776	TonB-linked outer membrane protein, SusC/RagA family	0	0	0	0	0	0	0	0	0
2512371777	Starch-binding associating with outer membrane	0	0	0	0	0	0	0	0	0
2512371778	Acetyltransferase (GNAT) domain-containing protein	0	0	0	0	0	0	0	0	0
2512371783	hypothetical protein	0	0	0	0	0	0	0	0	0
2512371791	hypothetical protein	0	0	0	0	0	0	0	0	0
2512371792	Transposase zinc-ribbon domain-containing protein	0	0	0	0	0	0	0	0	0
2512371795	RNA polymerase sigma-70 factor, ECF subfamily	0	0	0	0	0	0	0	0	0
2512371796	hypothetical protein	0	0	0	0	0	0	0	0	0
2512371797	Protein of unknown function (DUF1266)	0	0	0	0	0	0	0	0	0
2512371805	TonB-dependent Receptor Plug Domain	0	0	0	0	0	0	0	0	0
2512371806	Protein of unknown function (DUF4876)	0	0	0	0	0	0	0	0	0
2512371807	hypothetical protein	0	0	0	0	0	0	0	0	0
2512371811	hypothetical protein	0	0	0	0	0	0	0	0	0
2512371814	hypothetical protein	0	0	0	0	0	0	0	0	0
2512371834	Signal transduction histidine kinase	0	0	0	0	0	0	0	0	0
2512371839	Transposase IS116/IS110/IS902 family protein	0	0	0	0	0	0	0	0	0
2512371847	Aspartate/methionine/tyrosine aminotransferase	0	0	0	0	0	0	0	0	0
2512371853	O-antigen ligase	0	0	0	0	0	0	0	0	0
2512371854	hypothetical protein	0	0	0	0	0	0	0	0	0
2512371855	hypothetical protein	0	0	0	0	0	0	0	0	0
2512371856	hypothetical protein	0	0	0	0	0	0	0	0	0
2512371857	hypothetical protein	0	0	0	0	0	0	0	0	0
2512371858	hypothetical protein	0	0	0	0	0	0	0	0	0
2512371859	hypothetical protein	0	0	0	0	0	0	0	0	0
2512371860	hypothetical protein	0	0	0	0	0	0	0	0	0
2512371861	hypothetical protein	0	0	0	0	0	0	0	0	0
2512371862	hypothetical protein	0	0	0	0	0	0	0	0	0
2512371885	protein of unknown function (DUF4827)	0	0	0	0	0	0	0	0	0
2512371886	Peptidase family S41	0	0	0	0	0	0	0	0	0
2512371887	hypothetical protein	0	0	0	0	0	0	0	0	0
2512371888	hypothetical protein	0	0	0	0	0	0	0	0	0
2512371889	phosphatidylinositol glycan, class B	0	0	0	0	0	0	0	0	0
2512371890	signal peptidase I	0	0	0	0	0	0	0	0	0
2512371917	putative lipoprotein	0	0	0	0	0	0	0	0	0
2512371929	hypothetical protein	0	0	0	0	0	0	0	0	0
2512371930	RND family efflux transporter, MFP subunit	0	0	0	0	0	0	0	0	0
2512371931	Cu(I)/Ag(I) efflux system membrane protein CusA/SilA	0	0	0	0	0	0	0	0	0
2512371932	Outer membrane protein TolC	0	0	0	0	0	0	0	0	0
2512371933	Sugar phosphate isomerase/epimerase	0	0	0	0	0	0	0	0	0
2512371934	protein of unknown function (DUF1080)	0	0	0	0	0	0	0	0	0
2512371935	Cytochrome oxidase Cu insertion factor, SCO1/SenC/PrrC family	0	0	0	0	0	0	0	0	0
2512371948	hypothetical protein	0	0	0	0	0	0	0	0	0
2512371952	hypothetical protein	0	0	0	0	0	0	0	0	0
2512371958	hypothetical protein	0	0	0	0	0	0	0	0	0
2512371959	Peptidase family M28	0	0	0	0	0	0	0	0	0
2512371961	hypothetical protein	0	0	0	0	0	0	0	0	0
2512371964	Transposase InsO and inactivated derivatives	0	0	0	0	0	0	0	0	0
2512371966	hypothetical protein	0	0	0	0	0	0	0	0	0
2512371971	hypothetical protein	0	0	0	0	0	0	0	0	0
2512371981	hypothetical protein	0	0	0	0	0	0	0	0	0
2512371982	putative lipoprotein	0	0	0	0	0	0	0	0	0
2512371983	putative hydrolase of the HAD superfamily	0	0	0	0	0	0	0	0	0
2512371985	O-succinylbenzoic acid--CoA ligase	0	0	0	0	0	0	0	0	0
2512371986	o-succinylbenzoate synthase	0	0	0	0	0	0	0	0	0
2512371987	1,4-Dihydroxy-2-naphthoyl-CoA synthase	0	0	0	0	0	0	0	0	0
2512371988	2-succinyl-5-enolpyruvyl-6-hydroxy-3-cyclohexene-1-carboxylate synthase	0	0	0	0	0	0	0	0	0
2512371989	isochorismate synthase	0	0	0	0	0	0	0	0	0
2512371992	hypothetical protein	0	0	0	0	0	0	0	0	0
2512372023	hypothetical protein	0	0	0	0	0	0	0	0	0
2512372024	hypothetical protein	0	0	0	0	0	0	0	0	0
2512372025	Ubiquinone/menaquinone biosynthesis C-methylase UbiE	0	0	0	0	0	0	0	0	0
2512372037	putative lipoprotein	0	0	0	0	0	0	0	0	0
2512372038	hypothetical protein	0	0	0	0	0	0	0	0	0
2512372039	transcriptional regulator, HxlR family	0	0	0	0	0	0	0	0	0
2512372040	DNA-damage-inducible protein D	0	0	0	0	0	0	0	0	0
2512372043	hypothetical protein	0	0	0	0	0	0	0	0	0
2512372044	Protein of unknown function with HXXEE motif-containing protein	0	0	0	0	0	0	0	0	0
2512372045	AraC-type DNA-binding protein	0	0	0	0	0	0	0	0	0
2512372046	putative efflux protein, MATE family	0	0	0	0	0	0	0	0	0
2512372047	hypothetical protein	0	0	0	0	0	0	0	0	0
2512372051	Protein of unknown function (DUF3408)	0	0	0	0	0	0	0	0	0
2512372052	hypothetical protein	0	0	0	0	0	0	0	0	0
2512372055	hypothetical protein	0	0	0	0	0	0	0	0	0
2512372058	DNA sulfur modification protein DndD	0	0	0	0	0	0	0	0	0
2512372059	hypothetical protein	0	0	0	0	0	0	0	0	0
2512372062	Helix-turn-helix	0	0	0	0	0	0	0	0	0
2512372066	Transposase	0	0	0	0	0	0	0	0	0
2512372081	hypothetical protein	0	0	0	0	0	0	0	0	0
2512372082	hypothetical protein	0	0	0	0	0	0	0	0	0
2512372084	Glycosyl hydrolases family 2, TIM barrel domain	0	0	0	0	0	0	0	0	0
2512372085	Enamine deaminase RidA, house cleaning of reactive enamine intermediates, YjgF/YER057c/UK114 family	0	0	0	0	0	0	0	0	0
2512372086	Carbon-nitrogen hydrolase	0	0	0	0	0	0	0	0	0
2512372088	hypothetical protein	0	0	0	0	0	0	0	0	0
2512372090	hypothetical protein	0	0	0	0	0	0	0	0	0
2512372093	NAD(P)-dependent dehydrogenase, short-chain alcohol dehydrogenase family	0	0	0	0	0	0	0	0	0
2512372094	2-dehydro-3-deoxygluconokinase	0	0	0	0	0	0	0	0	0
2512372095	protein of unknown function (DUF2088)	0	0	0	0	0	0	0	0	0
2512372096	Gas vesicle protein	0	0	0	0	0	0	0	0	0
2512372097	hypothetical protein	0	0	0	0	0	0	0	0	0
2512372099	hypothetical protein	0	0	0	0	0	0	0	0	0
2512372100	TonB-linked outer membrane protein, SusC/RagA family	0	0	0	0	0	0	0	0	0
2512372101	Starch-binding associating with outer membrane	0	0	0	0	0	0	0	0	0
2512372113	Phosphotransferase enzyme family protein	0	0	0	0	0	0	0	0	0
2512372115	fructose-bisphosphate aldolase, class II	0	0	0	0	0	0	0	0	0
2512372120	putative lipoprotein	0	0	0	0	0	0	0	0	0
2512372122	hypothetical protein	0	0	0	0	0	0	0	0	0
2512372123	hypothetical protein	0	0	0	0	0	0	0	0	0
2512372129	sec-independent protein translocase protein TatA	0	0	0	0	0	0	0	0	0
2512372130	sec-independent protein translocase protein TatC	0	0	0	0	0	0	0	0	0
2512372133	protein of unknown function (DUF1080)	0	0	0	0	0	0	0	0	0
2512372135	hypothetical protein	0	0	0	0	0	0	0	0	0
2512369090	hypothetical protein	0	0	0	0	1	0	0	1	1
2512369822	Por secretion system C-terminal sorting domain-containing protein	0	0	0	0	1	0	0	1	1
2512369990	Glycosyltransferase involved in cell wall bisynthesis	0	0	0	1	0	0	0	1	1
2512370366	CarboxypepD_reg-like domain-containing protein	0	0	0	1	0	0	0	1	1
2512370380	regulatory protein	0	0	0	0	0	1	0	1	1
2512370468	Subtilase family protein	0	0	0	0	1	0	0	1	1
2512370470	hypothetical protein	0	0	0	0	1	0	0	1	1
2512370694	hypothetical protein	0	0	0	0	1	0	0	1	1
2512370695	Subtilase family protein	0	0	0	0	1	0	0	1	1
2512370775	hypothetical protein	0	0	0	0	0	1	0	1	1
2512370962	Peptidase family S41	0	0	0	0	0	1	0	1	1
2512370998	Predicted nucleotidyltransferase component of viral defense system	0	0	0	0	0	1	0	1	1
2512371366	putative lipoprotein	0	0	0	1	0	0	0	1	1
2512371628	2-oxoglutarate ferredoxin oxidoreductase subunit delta	0	0	0	1	0	0	0	1	1
2512371782	Outer membrane protein beta-barrel domain-containing protein	0	0	0	1	0	0	0	1	1
2512368964	Alpha/beta hydrolase family protein	0	0	0	1	0	1	0	2	2
2512368998	Transposase DDE domain-containing protein	0	0	0	1	0	1	0	2	2
2512369275	TonB family C-terminal domain-containing protein	0	0	0	1	0	1	0	2	2
2512369992	UDP-N-acetyl-D-mannosaminuronic acid dehydrogenase	0	0	0	1	1	0	0	2	2
2512370211	PcfK-like protein	0	0	0	1	1	0	0	2	2
2512370823	lipoprotein Spr	0	0	0	0	1	1	0	2	2
2512370988	hypothetical protein	0	0	0	1	1	0	0	2	2
2512370989	intein N-terminal splicing region	0	0	0	1	1	0	0	2	2
2512370990	hypothetical protein	0	0	0	1	1	0	0	2	2
2512371210	Methyltransferase domain-containing protein	0	0	0	1	1	0	0	2	2
2512372118	Uncharacterized conserved protein, contains HEPN domain	0	0	0	0	1	1	0	2	2
2512369080	Chaperonin subunit	0	0	0	1	1	1	0	3	3
2512369488	Glycosyltransferase involved in cell wall bisynthesis	0	0	0	1	1	1	0	3	3
2512369927	Copper chaperone CopZ	0	0	0	1	1	1	0	3	3
2512370061	protein of unknown function (DUF4286)	0	0	0	1	1	1	0	3	3
2512370105	protein of unknown function (DUF4129)	0	0	0	1	1	1	0	3	3
2512370161	DNA-binding response regulator, OmpR family, contains REC and winged-helix (wHTH) domain	0	0	0	1	1	1	0	3	3
2512370162	two-component system, OmpR family, phosphate regulon sensor histidine kinase PhoR	0	0	0	1	1	1	0	3	3
2512370316	Flagellum-specific peptidoglycan hydrolase FlgJ	0	0	0	1	1	1	0	3	3
2512370474	DNA topoisomerase-3	0	0	0	1	1	1	0	3	3
2512370534	transcriptional regulator, TetR family	0	0	0	1	1	1	0	3	3
2512370564	hypothetical protein	0	0	0	1	1	1	0	3	3
2512370624	hypothetical protein	0	0	0	1	1	1	0	3	3
2512370808	hypothetical protein	0	0	0	1	1	1	0	3	3
2512370969	16S rRNA processing protein RimM	0	0	0	1	1	1	0	3	3
2512371151	iron complex outermembrane recepter protein	0	0	0	1	1	1	0	3	3
2512371317	7-cyano-7-deazaguanine synthase	0	0	0	1	1	1	0	3	3
2512371677	DNA-binding protein HU-beta	0	0	0	1	1	1	0	3	3
2512371691	Type I restriction enzyme R protein N terminus (HSDR_N)	0	0	0	1	1	1	0	3	3
2512372134	ATP-binding cassette protein, ChvD family	0	0	0	1	1	1	0	3	3
2512369044	ATP-binding cassette, subfamily B	1	0	0	0	0	0	1	0	1
2512369263	protein of unknown function (DUF4270)	0	0	1	0	0	0	1	0	1
2512369476	tRNA modification GTPase	1	0	0	0	0	0	1	0	1
2512369516	Por secretion system C-terminal sorting domain-containing protein	0	1	0	0	0	0	1	0	1
2512369547	Protein of unknown function (DUF721)	0	0	1	0	0	0	1	0	1
2512369719	hypothetical protein	0	1	0	0	0	0	1	0	1
2512369724	phosphate-selective porin OprO and OprP	1	0	0	0	0	0	1	0	1
2512369949	dipeptidyl-peptidase-4	0	0	1	0	0	0	1	0	1
2512370104	hypothetical protein	1	0	0	0	0	0	1	0	1
2512371016	HmuY protein	1	0	0	0	0	0	1	0	1
2512371029	TonB dependent receptor	0	1	0	0	0	0	1	0	1
2512371052	hypothetical protein	0	0	1	0	0	0	1	0	1
2512371468	putative lipoprotein	0	0	1	0	0	0	1	0	1
2512371649	hypothetical protein	1	0	0	0	0	0	1	0	1
2512371730	CDP-diacylglycerol--glycerol-3-phosphate 3-phosphatidyltransferase	0	0	1	0	0	0	1	0	1
2512371900	Carbohydrate binding domain-containing protein	1	0	0	0	0	0	1	0	1
2512371996	Outer membrane receptor proteins, mostly Fe transport	1	0	0	0	0	0	1	0	1
2512371997	uncharacterized protein	1	0	0	0	0	0	1	0	1
2512369517	Por secretion system C-terminal sorting domain-containing protein	0	1	0	0	1	0	1	1	2
2512369645	Por secretion system C-terminal sorting domain-containing protein	0	1	0	1	0	0	1	1	2
2512370109	Por secretion system C-terminal sorting domain-containing protein	0	1	0	1	0	0	1	1	2
2512370115	Por secretion system C-terminal sorting domain-containing protein	1	0	0	0	1	0	1	1	2
2512370121	hypothetical protein	0	0	1	0	0	1	1	1	2
2512370473	Transposase	1	0	0	0	1	0	1	1	2
2512370583	Transposase	1	0	0	0	1	0	1	1	2
2512370938	Por secretion system C-terminal sorting domain-containing protein	1	0	0	0	1	0	1	1	2
2512371024	GLPGLI family protein	1	0	0	1	0	0	1	1	2
2512371026	GLPGLI family protein	1	0	0	1	0	0	1	1	2
2512371028	GLPGLI family protein	1	0	0	1	0	0	1	1	2
2512371472	putative lipoprotein	0	0	1	0	0	1	1	1	2
2512371560	Transposase	1	0	0	0	1	0	1	1	2
2512369030	ATP-binding cassette, subfamily B	1	0	0	1	1	0	1	2	3
2512369828	Chaperone of endosialidase	0	0	1	1	1	0	1	2	3
2512370120	Por secretion system C-terminal sorting domain-containing protein	0	0	1	1	0	1	1	2	3
2512371789	Por secretion system C-terminal sorting domain-containing protein	0	0	1	1	1	0	1	2	3
2512368953	Leucine-rich repeat (LRR) protein	0	0	1	1	1	1	1	3	4
2512369063	AraC-type DNA-binding protein	0	0	1	1	1	1	1	3	4
2512369064	putative lipoprotein	0	0	1	1	1	1	1	3	4
2512369065	Outer membrane receptor proteins, mostly Fe transport	0	0	1	1	1	1	1	3	4
2512369066	ATP-binding cassette, subfamily B	0	0	1	1	1	1	1	3	4
2512369067	ATP-binding cassette, subfamily B	0	0	1	1	1	1	1	3	4
2512369251	glucose-1-phosphate thymidylyltransferase	0	1	0	1	1	1	1	3	4
2512369632	Helix-turn-helix	0	0	1	1	1	1	1	3	4
2512369991	UDP-N-acetylglucosamine 2-epimerase (non-hydrolysing)	0	1	0	1	1	1	1	3	4
2512370074	3-oxoacyl-(acyl-carrier-protein) synthase	0	1	0	1	1	1	1	3	4
2512371338	hypothetical protein	0	0	1	1	1	1	1	3	4
2512371457	Por secretion system C-terminal sorting domain-containing protein	1	0	0	1	1	1	1	3	4
2512371698	single-strand DNA-binding protein	1	0	0	1	1	1	1	3	4
2512371920	hypothetical protein	0	0	1	1	1	1	1	3	4
2512371991	Helix-turn-helix domain-containing protein	0	0	1	1	1	1	1	3	4
2512371993	Helix-turn-helix domain-containing protein	0	0	1	1	1	1	1	3	4
2512369399	6-phosphogluconolactonase	1	1	0	0	0	0	2	0	2
2512369504	two component transcriptional regulator, LuxR family	0	1	1	0	0	0	2	0	2
2512369522	TatD DNase family protein	0	1	1	0	0	0	2	0	2
2512369598	F-type H+-transporting ATPase subunit gamma	1	1	0	0	0	0	2	0	2
2512369600	F-type H+-transporting ATPase subunit delta	1	1	0	0	0	0	2	0	2
2512369604	hypothetical protein	1	1	0	0	0	0	2	0	2
2512369971	anaerobic ribonucleoside-triphosphate reductase activating protein	0	1	1	0	0	0	2	0	2
2512369972	ribonucleoside-triphosphate reductase	0	1	1	0	0	0	2	0	2
2512369984	Glycosyltransferase involved in cell wall bisynthesis	1	0	1	0	0	0	2	0	2
2512370130	hypothetical protein	1	0	1	0	0	0	2	0	2
2512370157	peptidylprolyl isomerase	1	1	0	0	0	0	2	0	2
2512370298	Predicted nucleotidyltransferase component of viral defense system	1	0	1	0	0	0	2	0	2
2512370299	Transcriptional regulator, AbiEi antitoxin, Type IV TA system	1	0	1	0	0	0	2	0	2
2512370338	protein of unknown function (DUF4874)	1	1	0	0	0	0	2	0	2
2512370426	4-hydroxybutyrate dehydrogenase	0	1	1	0	0	0	2	0	2
2512370427	succinate-semialdehyde dehydrogenase	0	1	1	0	0	0	2	0	2
2512370428	butyryl-CoA dehydrogenase	0	1	1	0	0	0	2	0	2
2512370430	electron transfer flavoprotein alpha subunit apoprotein	0	1	1	0	0	0	2	0	2
2512370685	hypothetical protein	1	0	1	0	0	0	2	0	2
2512370686	Protein of unknown function, DUF288	1	0	1	0	0	0	2	0	2
2512370850	Predicted membrane protein (DUF2207)	1	1	0	0	0	0	2	0	2
2512370916	Glycosyl transferase family 2	0	1	1	0	0	0	2	0	2
2512370978	MFS transporter, FHS family, L-fucose permease	1	1	0	0	0	0	2	0	2
2512371106	hypothetical protein	0	1	1	0	0	0	2	0	2
2512371164	Flavodoxin	1	0	1	0	0	0	2	0	2
2512371586	hypothetical protein	1	1	0	0	0	0	2	0	2
2512371652	Ig-like domain (group 2)	0	1	1	0	0	0	2	0	2
2512371653	Por secretion system C-terminal sorting domain-containing protein	0	1	1	0	0	0	2	0	2
2512371655	Ig-like domain (group 2)	0	1	1	0	0	0	2	0	2
2512371656	Por secretion system C-terminal sorting domain-containing protein	0	1	1	0	0	0	2	0	2
2512371755	hypothetical protein	1	1	0	0	0	0	2	0	2
2512369621	Site-specific recombinase XerD	1	0	1	0	1	0	2	1	3
2512370423	4-hydroxybutyryl-CoA dehydratase / vinylacetyl-CoA-Delta-isomerase	0	1	1	0	1	0	2	1	3
2512370584	hypothetical protein	1	1	0	0	0	1	2	1	3
2512371467	Por secretion system C-terminal sorting domain-containing protein	1	0	1	0	1	0	2	1	3
2512371816	hypothetical protein	1	0	1	0	0	1	2	1	3
2512369023	ATP-binding cassette, subfamily B	1	0	1	1	1	0	2	2	4
2512369053	ATP-binding cassette, subfamily B	1	0	1	1	1	0	2	2	4
2512369327	Transposase IS200 like	0	1	1	1	0	1	2	2	4
2512369775	Por secretion system C-terminal sorting domain-containing protein	1	0	1	1	1	0	2	2	4
2512369802	ATP-binding cassette, subfamily B	1	0	1	1	1	0	2	2	4
2512370367	ATP-binding cassette, subfamily B	1	0	1	1	1	0	2	2	4
2512371367	3-hydroxyacyl-[acyl-carrier-protein] dehydratase	1	0	1	1	1	0	2	2	4
2512371471	Por secretion system C-terminal sorting domain-containing protein	0	1	1	1	1	0	2	2	4
2512371622	extracellular solute-binding protein, family 3	1	0	1	0	1	1	2	2	4
2512371754	D-methionine transport system substrate-binding protein	1	1	0	0	1	1	2	2	4
2512369091	putative ABC transport system permease protein	0	1	1	1	1	1	2	3	5
2512369111	alpha-amylase	1	0	1	1	1	1	2	3	5
2512369112	(1->4)-alpha-D-glucan synthase (ADP-glucose)	1	0	1	1	1	1	2	3	5
2512369136	four helix bundle protein	1	1	0	1	1	1	2	3	5
2512369195	electron transfer flavoprotein alpha subunit apoprotein	0	1	1	1	1	1	2	3	5
2512369196	electron transfer flavoprotein beta subunit	0	1	1	1	1	1	2	3	5
2512369225	Outer membrane lipoprotein-sorting protein	1	0	1	1	1	1	2	3	5
2512369246	Uncharacterized membrane protein YkvA, DUF1232 family	1	1	0	1	1	1	2	3	5
2512369253	OmpA family protein	1	1	0	1	1	1	2	3	5
2512369255	Dipeptidyl aminopeptidase/acylaminoacyl peptidase	1	1	0	1	1	1	2	3	5
2512369267	C2H2-type zinc finger	0	1	1	1	1	1	2	3	5
2512369333	hypothetical protein	0	1	1	1	1	1	2	3	5
2512369352	Acetyltransferase (GNAT) domain-containing protein	1	1	0	1	1	1	2	3	5
2512369373	protein of unknown function (DUF3858)	1	1	0	1	1	1	2	3	5
2512369535	sulfate permease, SulP family	1	1	0	1	1	1	2	3	5
2512369560	Virulence-associated protein E	0	1	1	1	1	1	2	3	5
2512369563	DNA binding domain-containing protein, excisionase family	0	1	1	1	1	1	2	3	5
2512369564	Helix-turn-helix domain-containing protein	0	1	1	1	1	1	2	3	5
2512369593	zinc transport system permease protein	1	1	0	1	1	1	2	3	5
2512369615	D-alanyl-lipoteichoic acid acyltransferase DltB, MBOAT superfamily	1	1	0	1	1	1	2	3	5
2512369626	Virulence-associated protein E	0	1	1	1	1	1	2	3	5
2512369648	Sugar lactone lactonase YvrE	1	1	0	1	1	1	2	3	5
2512369714	four helix bundle protein	1	1	0	1	1	1	2	3	5
2512369747	probable DNA metabolism protein	0	1	1	1	1	1	2	3	5
2512369769	Outer membrane protein assembly factor BamA	0	1	1	1	1	1	2	3	5
2512369780	methionine synthase (B12-dependent)	0	1	1	1	1	1	2	3	5
2512369905	Biotin-requiring enzyme	1	1	0	1	1	1	2	3	5
2512369943	DNA polymerase I	1	1	0	1	1	1	2	3	5
2512369944	octaprenyl-diphosphate synthase	1	1	0	1	1	1	2	3	5
2512369976	arabinose-5-phosphate isomerase	0	1	1	1	1	1	2	3	5
2512369979	dipeptidase D	0	1	1	1	1	1	2	3	5
2512370044	Por secretion system C-terminal sorting domain-containing protein	1	0	1	1	1	1	2	3	5
2512370098	6-phosphofructokinase	1	1	0	1	1	1	2	3	5
2512370195	protein of unknown function (DUF4141)	1	0	1	1	1	1	2	3	5
2512370200	Bacteroides conjugative transposon TraN protein	1	0	1	1	1	1	2	3	5
2512370204	hypothetical protein	1	0	1	1	1	1	2	3	5
2512370254	acyl-CoA thioester hydrolase	0	1	1	1	1	1	2	3	5
2512370256	hypothetical protein	0	1	1	1	1	1	2	3	5
2512370257	acyl carrier protein	0	1	1	1	1	1	2	3	5
2512370300	Abortive infection bacteriophage resistance protein	1	0	1	1	1	1	2	3	5
2512370301	Helix-turn-helix domain-containing protein	1	0	1	1	1	1	2	3	5
2512370307	tRNA dimethylallyltransferase	1	0	1	1	1	1	2	3	5
2512370308	pRiA4b ORF-3-like protein	1	0	1	1	1	1	2	3	5
2512370313	orotidine-5'-phosphate decarboxylase	1	1	0	1	1	1	2	3	5
2512370314	peptide chain release factor 1	1	1	0	1	1	1	2	3	5
2512370315	phosphoribosylformylglycinamidine cyclo-ligase	1	1	0	1	1	1	2	3	5
2512370317	Flagellum-specific peptidoglycan hydrolase FlgJ	1	1	0	1	1	1	2	3	5
2512370368	hypothetical protein	1	0	1	1	1	1	2	3	5
2512370392	zinc transport system ATP-binding protein	1	0	1	1	1	1	2	3	5
2512370393	zinc transport system substrate-binding protein	1	0	1	1	1	1	2	3	5
2512370394	ribosome-binding factor A	1	0	1	1	1	1	2	3	5
2512370400	Predicted O-methyltransferase YrrM	1	0	1	1	1	1	2	3	5
2512370401	pyruvate kinase	1	0	1	1	1	1	2	3	5
2512370429	electron transfer flavoprotein beta subunit	0	1	1	1	1	1	2	3	5
2512370475	RNA polymerase sigma-70 factor, ECF subfamily	1	1	0	1	1	1	2	3	5
2512370476	cytidine deaminase	1	1	0	1	1	1	2	3	5
2512370531	ribose-phosphate pyrophosphokinase	0	1	1	1	1	1	2	3	5
2512370532	Cupin domain-containing protein	0	1	1	1	1	1	2	3	5
2512370561	four helix bundle protein	1	1	0	1	1	1	2	3	5
2512370581	valyl-tRNA synthetase	1	1	0	1	1	1	2	3	5
2512370600	hypothetical protein	0	1	1	1	1	1	2	3	5
2512370629	RNase HII	1	1	0	1	1	1	2	3	5
2512370632	Zn-dependent dipeptidase, dipeptidase homolog	1	1	0	1	1	1	2	3	5
2512370650	small subunit ribosomal protein S20	1	1	0	1	1	1	2	3	5
2512370669	hypothetical protein	1	1	0	1	1	1	2	3	5
2512370721	hydroxylamine reductase	1	1	0	1	1	1	2	3	5
2512370742	L-threonylcarbamoyladenylate synthase	0	1	1	1	1	1	2	3	5
2512370841	AraC-type DNA-binding protein	1	1	0	1	1	1	2	3	5
2512370842	GTP-binding protein HflX	1	0	1	1	1	1	2	3	5
2512370874	putative sigma-54 modulation protein	1	1	0	1	1	1	2	3	5
2512370918	Family of unknown function (DUF490)	0	1	1	1	1	1	2	3	5
2512370919	Surface antigen	0	1	1	1	1	1	2	3	5
2512370930	protein of unknown function (DUF4783)	1	0	1	1	1	1	2	3	5
2512370968	Peptidase family M23	0	1	1	1	1	1	2	3	5
2512370971	protein of unknown function (DUF4290)	1	1	0	1	1	1	2	3	5
2512370983	ferrous iron transport protein B	1	1	0	1	1	1	2	3	5
2512371014	outer membrane receptor for ferrienterochelin and colicins	0	1	1	1	1	1	2	3	5
2512371056	NAD(P)H-hydrate epimerase	1	1	0	1	1	1	2	3	5
2512371081	Na+-transporting NADH:ubiquinone oxidoreductase subunit D	1	1	0	1	1	1	2	3	5
2512371110	23S rRNA pseudouridine1911/1915/1917 synthase	0	1	1	1	1	1	2	3	5
2512371218	starvation-inducible DNA-binding protein	1	1	0	1	1	1	2	3	5
2512371285	hypothetical protein	1	0	1	1	1	1	2	3	5
2512371298	probable protein-translocating porin PorT	1	1	0	1	1	1	2	3	5
2512371299	phosphatidate cytidylyltransferase	1	1	0	1	1	1	2	3	5
2512371300	cell division protease FtsH	1	1	0	1	1	1	2	3	5
2512371301	ribosome-associated protein	1	1	0	1	1	1	2	3	5
2512371330	23S rRNA (guanosine2251-2'-O)-methyltransferase	0	1	1	1	1	1	2	3	5
2512371339	periplasmic chaperone for outer membrane proteins Skp	0	1	1	1	1	1	2	3	5
2512371480	Transcription antitermination factor NusG	0	1	1	1	1	1	2	3	5
2512371523	Acetylornithine deacetylase/Succinyl-diaminopimelate desuccinylase	0	1	1	1	1	1	2	3	5
2512371697	A/G-specific DNA-adenine glycosylase	1	1	0	1	1	1	2	3	5
2512371699	gliding motility-associated protein GldE	1	1	0	1	1	1	2	3	5
2512371700	gliding motility-associated lipoprotein GldD	1	1	0	1	1	1	2	3	5
2512371760	GTP-binding protein LepA	1	1	0	1	1	1	2	3	5
2512371769	hypothetical protein	1	1	0	1	1	1	2	3	5
2512371798	tRNA (guanine-N7-)-methyltransferase	1	1	0	1	1	1	2	3	5
2512371799	ATP-binding protein involved in chromosome partitioning	1	1	0	1	1	1	2	3	5
2512371897	1,4-dihydroxy-2-naphthoate prenyltransferase	0	1	1	1	1	1	2	3	5
2512371915	hypothetical protein	0	1	1	1	1	1	2	3	5
2512371919	flotillin	0	1	1	1	1	1	2	3	5
2512371921	hypothetical protein	0	1	1	1	1	1	2	3	5
2512371943	bile acid:Na+ symporter, BASS family	1	1	0	1	1	1	2	3	5
2512372012	protein of unknown function (DUF3872)	1	0	1	1	1	1	2	3	5
2512372078	redox-sensing transcriptional repressor	0	1	1	1	1	1	2	3	5
2512372079	2-keto-4-pentenoate hydratase/2-oxohepta-3-ene-1,7-dioic acid hydratase (catechol pathway)	0	1	1	1	1	1	2	3	5
2512372117	hypothetical protein	1	0	1	1	1	1	2	3	5
2512369369	competence protein ComEC	1	1	1	0	0	0	3	0	3
2512369387	YhcH/YjgK/YiaL family protein	1	1	1	0	0	0	3	0	3
2512369428	large subunit ribosomal protein L32	1	1	1	0	0	0	3	0	3
2512369503	Two component regulator propeller	1	1	1	0	0	0	3	0	3
2512369507	fibronectin type 3 domain-containing protein	1	1	1	0	0	0	3	0	3
2512369513	TANFOR domain-containing protein	1	1	1	0	0	0	3	0	3
2512369514	hypothetical protein	1	1	1	0	0	0	3	0	3
2512369599	F-type H+-transporting ATPase subunit alpha	1	1	1	0	0	0	3	0	3
2512369601	F-type H+-transporting ATPase subunit b	1	1	1	0	0	0	3	0	3
2512369602	ATP synthase F0 subcomplex C subunit	1	1	1	0	0	0	3	0	3
2512369603	F-type H+-transporting ATPase subunit a	1	1	1	0	0	0	3	0	3
2512369605	F-type H+-transporting ATPase subunit epsilon	1	1	1	0	0	0	3	0	3
2512369606	F-type H+-transporting ATPase subunit beta	1	1	1	0	0	0	3	0	3
2512369709	hypothetical protein	1	1	1	0	0	0	3	0	3
2512370016	Membrane protein involved in the export of O-antigen and teichoic acid	1	1	1	0	0	0	3	0	3
2512370076	Uncharacterized membrane protein YckC, RDD family	1	1	1	0	0	0	3	0	3
2512370097	glucuronate isomerase	1	1	1	0	0	0	3	0	3
2512370451	Septal ring factor EnvC, activator of murein hydrolases AmiA and AmiB	1	1	1	0	0	0	3	0	3
2512370535	hypothetical protein	1	1	1	0	0	0	3	0	3
2512370543	Protein of unknown function (DUF1329)	1	1	1	0	0	0	3	0	3
2512370547	Protein-S-isoprenylcysteine O-methyltransferase Ste14	1	1	1	0	0	0	3	0	3
2512370560	ATP-binding cassette, subfamily B	1	1	1	0	0	0	3	0	3
2512370562	ATP-binding cassette, subfamily B	1	1	1	0	0	0	3	0	3
2512370611	membrane protein required for colicin V production	1	1	1	0	0	0	3	0	3
2512370738	NigD-like protein	1	1	1	0	0	0	3	0	3
2512370849	LemA protein	1	1	1	0	0	0	3	0	3
2512371215	C_GCAxxG_C_C family probable redox protein	1	1	1	0	0	0	3	0	3
2512371349	gliding motility-associated lipoprotein GldB	1	1	1	0	0	0	3	0	3
2512371406	Sporulation related domain-containing protein	1	1	1	0	0	0	3	0	3
2512371644	His Kinase A (phospho-acceptor) domain-containing protein	1	1	1	0	0	0	3	0	3
2512371646	hypothetical protein	1	1	1	0	0	0	3	0	3
2512371729	hypothetical protein	1	1	1	0	0	0	3	0	3
2512372026	Protein-S-isoprenylcysteine O-methyltransferase Ste14	1	1	1	0	0	0	3	0	3
2512370848	Ig-like domain (group 2)	1	1	1	1	0	0	3	1	4
2512371257	NAD+ synthase (glutamine-hydrolysing)	1	1	1	0	1	0	3	1	4
2512368950	Phytoene dehydrogenase-related protein	1	1	1	1	0	1	3	2	5
2512369223	hypothetical protein	1	1	1	1	1	0	3	2	5
2512369741	DNA processing protein	1	1	1	0	1	1	3	2	5
2512369818	hypothetical protein	1	1	1	1	0	1	3	2	5
2512369888	Methyltransferase domain-containing protein	1	1	1	1	1	0	3	2	5
2512369895	protein TonB	1	1	1	1	0	1	3	2	5
2512369948	Peptidoglycan/xylan/chitin deacetylase, PgdA/CDA1 family	1	1	1	0	1	1	3	2	5
2512370277	hypothetical protein	1	1	1	1	1	0	3	2	5
2512370479	SSU ribosomal protein S12P	1	1	1	1	1	0	3	2	5
2512370487	SSU ribosomal protein S19P	1	1	1	1	1	0	3	2	5
2512370489	large subunit ribosomal protein L22	1	1	1	1	1	0	3	2	5
2512370491	large subunit ribosomal protein L16	1	1	1	1	1	0	3	2	5
2512370492	large subunit ribosomal protein L29	1	1	1	1	1	0	3	2	5
2512370493	small subunit ribosomal protein S17	1	1	1	1	1	0	3	2	5
2512370494	LSU ribosomal protein L14P	1	1	1	1	1	0	3	2	5
2512370495	large subunit ribosomal protein L24	1	1	1	1	1	0	3	2	5
2512370500	large subunit ribosomal protein L18	1	1	1	1	1	0	3	2	5
2512370503	large subunit ribosomal protein L15	1	1	1	1	1	0	3	2	5
2512370507	large subunit ribosomal protein L36	1	1	1	1	1	0	3	2	5
2512370881	large subunit ribosomal protein L11	1	1	1	1	1	0	3	2	5
2512371629	Protein of unknown function (DUF2752)	1	1	1	0	1	1	3	2	5
2512371651	Putative binding domain-containing protein, N-terminal	1	1	1	1	1	0	3	2	5
2512371990	ATP-dependent DNA helicase RecG	1	1	1	1	1	0	3	2	5
2512372048	RteC protein	1	1	1	1	1	0	3	2	5
2512372145	Capsule assembly protein Wzi	1	1	1	1	1	0	3	2	5
2512368944	chromosomal replication initiator protein	1	1	1	1	1	1	3	3	6
2512368945	putative ABC transport system permease protein	1	1	1	1	1	1	3	3	6
2512368946	large subunit ribosomal protein L19	1	1	1	1	1	1	3	3	6
2512368947	beta-glucosidase	1	1	1	1	1	1	3	3	6
2512368948	hypothetical protein	1	1	1	1	1	1	3	3	6
2512368949	1-acyl-sn-glycerol-3-phosphate acyltransferase	1	1	1	1	1	1	3	3	6
2512368951	3-oxoacyl-[acyl-carrier-protein] synthase-1	1	1	1	1	1	1	3	3	6
2512368954	putative endopeptidase	1	1	1	1	1	1	3	3	6
2512368956	iron complex transport system substrate-binding protein	1	1	1	1	1	1	3	3	6
2512368957	iron complex transport system permease protein	1	1	1	1	1	1	3	3	6
2512368958	iron complex transport system ATP-binding protein	1	1	1	1	1	1	3	3	6
2512368959	CarboxypepD_reg-like domain-containing protein	1	1	1	1	1	1	3	3	6
2512368961	dihydroorotate dehydrogenase electron transfer subunit	1	1	1	1	1	1	3	3	6
2512368962	dihydroorotate dehydrogenase (NAD+) catalytic subunit	1	1	1	1	1	1	3	3	6
2512368963	EF hand	1	1	1	1	1	1	3	3	6
2512368965	putative Mg2+ transporter-C (MgtC) family protein	1	1	1	1	1	1	3	3	6
2512368966	hypothetical protein	1	1	1	1	1	1	3	3	6
2512368967	tRNA pseudouridine38-40 synthase	1	1	1	1	1	1	3	3	6
2512368969	cobyrinic acid a,c-diamide synthase	1	1	1	1	1	1	3	3	6
2512368977	fibronectin type III domain-containing protein	1	1	1	1	1	1	3	3	6
2512368978	Glycosyl transferase family 2	1	1	1	1	1	1	3	3	6
2512368980	SpoIID/LytB domain protein	1	1	1	1	1	1	3	3	6
2512368981	MFS transporter, PAT family, beta-lactamase induction signal transducer AmpG	1	1	1	1	1	1	3	3	6
2512368982	Uncharacterized conserved protein YbbC, DUF1343 family	1	1	1	1	1	1	3	3	6
2512368983	Predicted acyltransferase	1	1	1	1	1	1	3	3	6
2512368984	BadF-type ATPase	1	1	1	1	1	1	3	3	6
2512368985	N-acetylmuramic acid 6-phosphate etherase	1	1	1	1	1	1	3	3	6
2512368986	hypothetical protein	1	1	1	1	1	1	3	3	6
2512369060	asparaginyl-tRNA synthetase	1	1	1	1	1	1	3	3	6
2512369061	23S rRNA pseudouridine2605 synthase	1	1	1	1	1	1	3	3	6
2512369062	adenylosuccinate lyase	1	1	1	1	1	1	3	3	6
2512369072	para-aminobenzoate synthetase component 1	1	1	1	1	1	1	3	3	6
2512369079	23S rRNA pseudouridine1911/1915/1917 synthase	1	1	1	1	1	1	3	3	6
2512369083	NlpE N-terminal domain-containing protein	1	1	1	1	1	1	3	3	6
2512369085	ADP-ribose pyrophosphatase YjhB, NUDIX family	1	1	1	1	1	1	3	3	6
2512369086	large conductance mechanosensitive channel	1	1	1	1	1	1	3	3	6
2512369087	sodium/proton antiporter, NhaA family	1	1	1	1	1	1	3	3	6
2512369093	putative ABC transport system permease protein	1	1	1	1	1	1	3	3	6
2512369094	putative ABC transport system ATP-binding protein	1	1	1	1	1	1	3	3	6
2512369098	HlyD family secretion protein	1	1	1	1	1	1	3	3	6
2512369100	outer membrane protein	1	1	1	1	1	1	3	3	6
2512369101	Putative DNA-binding domain-containing protein	1	1	1	1	1	1	3	3	6
2512369102	DNA-binding transcriptional response regulator, NtrC family, contains REC, AAA-type ATPase, and a Fis-type DNA-binding domains	1	1	1	1	1	1	3	3	6
2512369103	Histidine kinase-, DNA gyrase B-, and HSP90-like ATPase	1	1	1	1	1	1	3	3	6
2512369104	methylated-DNA-[protein]-cysteine S-methyltransferase	1	1	1	1	1	1	3	3	6
2512369109	hypothetical protein	1	1	1	1	1	1	3	3	6
2512369110	Winged helix DNA-binding domain-containing protein	1	1	1	1	1	1	3	3	6
2512369113	glycogen debranching enzyme, putative	1	1	1	1	1	1	3	3	6
2512369117	acetyl-CoA synthetase	1	1	1	1	1	1	3	3	6
2512369118	transcriptional regulator, XRE family with cupin sensor	1	1	1	1	1	1	3	3	6
2512369120	hypothetical protein	1	1	1	1	1	1	3	3	6
2512369121	dephospho-CoA kinase	1	1	1	1	1	1	3	3	6
2512369122	YbbR-like protein	1	1	1	1	1	1	3	3	6
2512369123	preprotein translocase subunit YajC	1	1	1	1	1	1	3	3	6
2512369124	NusB antitermination factor	1	1	1	1	1	1	3	3	6
2512369126	L-asparaginase	1	1	1	1	1	1	3	3	6
2512369127	hypothetical protein	1	1	1	1	1	1	3	3	6
2512369134	PD-(D/E)XK nuclease superfamily protein	1	1	1	1	1	1	3	3	6
2512369135	phosphoserine aminotransferase apoenzyme	1	1	1	1	1	1	3	3	6
2512369137	D-3-phosphoglycerate dehydrogenase	1	1	1	1	1	1	3	3	6
2512369138	Uncharacterized conserved protein, DUF1015 family	1	1	1	1	1	1	3	3	6
2512369139	putative hydrolase of the HAD superfamily	1	1	1	1	1	1	3	3	6
2512369153	DNA ligase (NAD+)	1	1	1	1	1	1	3	3	6
2512369154	hypothetical protein	1	1	1	1	1	1	3	3	6
2512369155	4-hydroxy-tetrahydrodipicolinate synthase	1	1	1	1	1	1	3	3	6
2512369161	protein of unknown function (DUF3127)	1	1	1	1	1	1	3	3	6
2512369162	prolyl-tRNA synthetase	1	1	1	1	1	1	3	3	6
2512369163	3-methyl-2-oxobutanoate hydroxymethyltransferase	1	1	1	1	1	1	3	3	6
2512369169	phosphoglycerate kinase	1	1	1	1	1	1	3	3	6
2512369170	putative efflux protein, MATE family	1	1	1	1	1	1	3	3	6
2512369171	riboflavin synthase alpha chain	1	1	1	1	1	1	3	3	6
2512369172	pyrophosphate--fructose-6-phosphate 1-phosphotransferase	1	1	1	1	1	1	3	3	6
2512369178	hypothetical protein	1	1	1	1	1	1	3	3	6
2512369179	molecular chaperone DnaJ	1	1	1	1	1	1	3	3	6
2512369180	molecular chaperone GrpE	1	1	1	1	1	1	3	3	6
2512369181	PDZ domain (Also known as DHR or GLGF)	1	1	1	1	1	1	3	3	6
2512369182	DNA mismatch repair protein MutS2	1	1	1	1	1	1	3	3	6
2512369184	dihydroorotate dehydrogenase (fumarate)	1	1	1	1	1	1	3	3	6
2512369185	hypothetical protein	1	1	1	1	1	1	3	3	6
2512369186	protein of unknown function (DUF4494)	1	1	1	1	1	1	3	3	6
2512369187	ribosomal-protein-serine acetyltransferase	1	1	1	1	1	1	3	3	6
2512369193	transcription-repair coupling factor (superfamily II helicase)	1	1	1	1	1	1	3	3	6
2512369194	hypothetical protein	1	1	1	1	1	1	3	3	6
2512369198	2-dehydro-3-deoxyphosphooctonate aldolase (KDO 8-P synthase)	1	1	1	1	1	1	3	3	6
2512369199	tRNA dimethylallyltransferase	1	1	1	1	1	1	3	3	6
2512369203	glyceraldehyde 3-phosphate dehydrogenase	1	1	1	1	1	1	3	3	6
2512369206	hypothetical protein	1	1	1	1	1	1	3	3	6
2512369208	ribosomal protein L11 methyltransferase	1	1	1	1	1	1	3	3	6
2512369226	UDP-glucose 4-epimerase	1	1	1	1	1	1	3	3	6
2512369227	protein of unknown function (DUF4295)	1	1	1	1	1	1	3	3	6
2512369228	large subunit ribosomal protein L33	1	1	1	1	1	1	3	3	6
2512369229	large subunit ribosomal protein L28	1	1	1	1	1	1	3	3	6
2512369235	Ala-tRNA(Pro) deacylase	1	1	1	1	1	1	3	3	6
2512369236	purine-nucleoside phosphorylase	1	1	1	1	1	1	3	3	6
2512369245	Phosphoribosyl 1,2-cyclic phosphodiesterase	1	1	1	1	1	1	3	3	6
2512369258	hypothetical protein	1	1	1	1	1	1	3	3	6
2512369259	putative efflux protein, MATE family	1	1	1	1	1	1	3	3	6
2512369260	L-aspartate 1-decarboxylase	1	1	1	1	1	1	3	3	6
2512369261	pantoate--beta-alanine ligase	1	1	1	1	1	1	3	3	6
2512369262	starch synthase	1	1	1	1	1	1	3	3	6
2512369272	Protein of unknown function (DUF2029)	1	1	1	1	1	1	3	3	6
2512369273	protein of unknown function (DUF3473)	1	1	1	1	1	1	3	3	6
2512369318	Glycosyltransferase, GT2 family	1	1	1	1	1	1	3	3	6
2512369319	Peptidase S46	1	1	1	1	1	1	3	3	6
2512369320	TIGR00341 family protein	1	1	1	1	1	1	3	3	6
2512369321	Membrane protein involved in the export of O-antigen and teichoic acid	1	1	1	1	1	1	3	3	6
2512369322	Holliday junction DNA helicase subunit RuvB	1	1	1	1	1	1	3	3	6
2512369334	Uncharacterized membrane protein YeiH	1	1	1	1	1	1	3	3	6
2512369338	hypothetical protein	1	1	1	1	1	1	3	3	6
2512369339	cell division protein FtsZ	1	1	1	1	1	1	3	3	6
2512369340	cell division protein FtsA	1	1	1	1	1	1	3	3	6
2512369341	cell division protein FtsQ	1	1	1	1	1	1	3	3	6
2512369342	UDP-N-acetylmuramate--L-alanine ligase	1	1	1	1	1	1	3	3	6
2512369344	cell division protein FtsW	1	1	1	1	1	1	3	3	6
2512369345	UDP-N-acetylmuramoylalanine--D-glutamate ligase	1	1	1	1	1	1	3	3	6
2512369346	Phospho-N-acetylmuramoyl-pentapeptide-transferase	1	1	1	1	1	1	3	3	6
2512369347	UDP-N-acetylmuramoylalanyl-D-glutamate--2,6-diaminopimelate ligase	1	1	1	1	1	1	3	3	6
2512369348	cell division protein FtsI (penicillin-binding protein 3)	1	1	1	1	1	1	3	3	6
2512369349	hypothetical protein	1	1	1	1	1	1	3	3	6
2512369350	16S rRNA (cytosine1402-N4)-methyltransferase	1	1	1	1	1	1	3	3	6
2512369351	Putative hemolysin	1	1	1	1	1	1	3	3	6
2512369353	ribose 5-phosphate isomerase B	1	1	1	1	1	1	3	3	6
2512369354	transketolase	1	1	1	1	1	1	3	3	6
2512369355	succinate CoA transferase	1	1	1	1	1	1	3	3	6
2512369356	phosphoglycolate phosphatase	1	1	1	1	1	1	3	3	6
2512369364	hypothetical protein	1	1	1	1	1	1	3	3	6
2512369365	Long-chain fatty acid transport protein	1	1	1	1	1	1	3	3	6
2512369366	RNA polymerase sigma-70 factor, ECF subfamily	1	1	1	1	1	1	3	3	6
2512369368	ribulose-phosphate 3-epimerase	1	1	1	1	1	1	3	3	6
2512369371	RNA polymerase primary sigma factor	1	1	1	1	1	1	3	3	6
2512369372	Do/DeqQ family serine protease	1	1	1	1	1	1	3	3	6
2512369374	Transglutaminase-like superfamily protein	1	1	1	1	1	1	3	3	6
2512369377	hypothetical protein	1	1	1	1	1	1	3	3	6
2512369379	GMP synthase (glutamine-hydrolysing)	1	1	1	1	1	1	3	3	6
2512369380	Uncharacterized membrane-anchored protein YitT, contains DUF161 and DUF2179 domains	1	1	1	1	1	1	3	3	6
2512369383	Peptidase family M48	1	1	1	1	1	1	3	3	6
2512369384	6-phosphogluconate dehydrogenase	1	1	1	1	1	1	3	3	6
2512369385	multidrug resistance protein, MATE family	1	1	1	1	1	1	3	3	6
2512369386	erythronate-4-phosphate dehydrogenase	1	1	1	1	1	1	3	3	6
2512369393	tRNA-2-methylthio-N6-dimethylallyladenosine synthase	1	1	1	1	1	1	3	3	6
2512369396	Acyl-ACP thioesterase	1	1	1	1	1	1	3	3	6
2512369400	glucose-6-phosphate 1-dehydrogenase	1	1	1	1	1	1	3	3	6
2512369402	outer membrane protein	1	1	1	1	1	1	3	3	6
2512369403	HlyD family secretion protein	1	1	1	1	1	1	3	3	6
2512369404	putative ABC transport system permease protein	1	1	1	1	1	1	3	3	6
2512369405	putative ABC transport system permease protein	1	1	1	1	1	1	3	3	6
2512369406	putative ABC transport system ATP-binding protein	1	1	1	1	1	1	3	3	6
2512369410	penicillin-binding protein 1C	1	1	1	1	1	1	3	3	6
2512369411	hypothetical protein	1	1	1	1	1	1	3	3	6
2512369413	orotate phosphoribosyltransferase	1	1	1	1	1	1	3	3	6
2512369414	hypothetical protein	1	1	1	1	1	1	3	3	6
2512369418	ribonuclease HI	1	1	1	1	1	1	3	3	6
2512369420	Peroxiredoxin	1	1	1	1	1	1	3	3	6
2512369421	adenosylcobinamide kinase /adenosylcobinamide-phosphate guanylyltransferase	1	1	1	1	1	1	3	3	6
2512369423	tyrosyl-tRNA synthetase	1	1	1	1	1	1	3	3	6
2512369424	GTP-binding protein	1	1	1	1	1	1	3	3	6
2512369426	GTP-binding protein Era	1	1	1	1	1	1	3	3	6
2512369427	3-oxoacyl-[acyl-carrier-protein] synthase-3	1	1	1	1	1	1	3	3	6
2512369429	Uncharacterized metal-binding protein YceD, DUF177 family	1	1	1	1	1	1	3	3	6
2512369449	transaldolase	1	1	1	1	1	1	3	3	6
2512369450	GTP-binding protein	1	1	1	1	1	1	3	3	6
2512369451	hypothetical protein	1	1	1	1	1	1	3	3	6
2512369453	hypothetical protein	1	1	1	1	1	1	3	3	6
2512369454	tryptophanyl-tRNA synthetase	1	1	1	1	1	1	3	3	6
2512369455	Quinol monooxygenase YgiN	1	1	1	1	1	1	3	3	6
2512369456	hypothetical protein	1	1	1	1	1	1	3	3	6
2512369457	malate dehydrogenase	1	1	1	1	1	1	3	3	6
2512369459	1-deoxy-D-xylulose-5-phosphate synthase	1	1	1	1	1	1	3	3	6
2512369460	trk system potassium uptake protein TrkA	1	1	1	1	1	1	3	3	6
2512369461	trk system potassium uptake protein TrkH	1	1	1	1	1	1	3	3	6
2512369462	protein of unknown function (DUF4625)	1	1	1	1	1	1	3	3	6
2512369463	iron complex outermembrane recepter protein	1	1	1	1	1	1	3	3	6
2512369477	Protein of unknown function (DUF1460)	1	1	1	1	1	1	3	3	6
2512369478	Excinuclease ABC subunit B	1	1	1	1	1	1	3	3	6
2512369481	copper homeostasis protein	1	1	1	1	1	1	3	3	6
2512369482	UDPglucose 6-dehydrogenase	1	1	1	1	1	1	3	3	6
2512369485	hypothetical protein	1	1	1	1	1	1	3	3	6
2512369494	polysaccharide export outer membrane protein	1	1	1	1	1	1	3	3	6
2512369495	V/A-type H+-transporting ATPase subunit K	1	1	1	1	1	1	3	3	6
2512369496	V/A-type H+-transporting ATPase subunit I	1	1	1	1	1	1	3	3	6
2512369497	V/A-type H+-transporting ATPase subunit D	1	1	1	1	1	1	3	3	6
2512369498	V/A-type H+-transporting ATPase subunit B	1	1	1	1	1	1	3	3	6
2512369499	V/A-type H+-transporting ATPase subunit A	1	1	1	1	1	1	3	3	6
2512369500	Protein of unknown function (DUF2764)	1	1	1	1	1	1	3	3	6
2512369501	V/A-type H+-transporting ATPase subunit E	1	1	1	1	1	1	3	3	6
2512369523	hypothetical protein	1	1	1	1	1	1	3	3	6
2512369524	ribonuclease P protein component	1	1	1	1	1	1	3	3	6
2512369525	uroporphyrinogen-III synthase	1	1	1	1	1	1	3	3	6
2512369536	peptide chain release factor 2	1	1	1	1	1	1	3	3	6
2512369537	conserved hypothetical protein	1	1	1	1	1	1	3	3	6
2512369544	6,7-dimethyl-8-ribityllumazine synthase	1	1	1	1	1	1	3	3	6
2512369545	Tetratricopeptide repeat-containing protein	1	1	1	1	1	1	3	3	6
2512369546	DNA replication and repair protein RecF	1	1	1	1	1	1	3	3	6
2512369548	5-formyltetrahydrofolate cyclo-ligase	1	1	1	1	1	1	3	3	6
2512369549	carboxyl-terminal processing protease	1	1	1	1	1	1	3	3	6
2512369550	dCMP deaminase	1	1	1	1	1	1	3	3	6
2512369551	nicotinate-nucleotide adenylyltransferase	1	1	1	1	1	1	3	3	6
2512369552	guanylate kinase	1	1	1	1	1	1	3	3	6
2512369553	TIGR00255 family protein	1	1	1	1	1	1	3	3	6
2512369576	Site-specific recombinase XerD	1	1	1	1	1	1	3	3	6
2512369577	Site-specific recombinase XerD	1	1	1	1	1	1	3	3	6
2512369585	threonylcarbamoyladenosine tRNA methylthiotransferase MtaB	1	1	1	1	1	1	3	3	6
2512369586	KDO2-lipid IV(A) lauroyltransferase	1	1	1	1	1	1	3	3	6
2512369587	hypothetical protein	1	1	1	1	1	1	3	3	6
2512369594	putative endonuclease	1	1	1	1	1	1	3	3	6
2512369595	Predicted DNA-binding protein, MmcQ/YjbR family	1	1	1	1	1	1	3	3	6
2512369596	BirA family transcriptional regulator, biotin operon repressor / biotin-[acetyl-CoA-carboxylase] ligase	1	1	1	1	1	1	3	3	6
2512369597	Glycosyl hydrolases family 2, sugar binding domain	1	1	1	1	1	1	3	3	6
2512369609	peptide chain release factor 3	1	1	1	1	1	1	3	3	6
2512369610	dTDP-4-dehydrorhamnose reductase	1	1	1	1	1	1	3	3	6
2512369611	protein of unknown function (DUF4924)	1	1	1	1	1	1	3	3	6
2512369612	Glyoxylase, beta-lactamase superfamily II	1	1	1	1	1	1	3	3	6
2512369613	Predicted Zn-dependent peptidase	1	1	1	1	1	1	3	3	6
2512369616	Lysophospholipase L1	1	1	1	1	1	1	3	3	6
2512369617	hypothetical protein	1	1	1	1	1	1	3	3	6
2512369618	hypothetical protein	1	1	1	1	1	1	3	3	6
2512369619	molecular chaperone DnaK	1	1	1	1	1	1	3	3	6
2512369647	DNA mismatch repair protein MutS	1	1	1	1	1	1	3	3	6
2512369649	ribonuclease R	1	1	1	1	1	1	3	3	6
2512369650	Protein of unknown function (DUF3109)	1	1	1	1	1	1	3	3	6
2512369658	cell division transport system ATP-binding protein	1	1	1	1	1	1	3	3	6
2512369659	aspartate kinase	1	1	1	1	1	1	3	3	6
2512369661	Sporulation related domain-containing protein	1	1	1	1	1	1	3	3	6
2512369668	Lipocalin-like domain-containing protein	1	1	1	1	1	1	3	3	6
2512369671	Tetratricopeptide repeat-containing protein	1	1	1	1	1	1	3	3	6
2512369672	acyltransferase family protein	1	1	1	1	1	1	3	3	6
2512369673	phenylacetate-CoA ligase	1	1	1	1	1	1	3	3	6
2512369674	hypothetical protein	1	1	1	1	1	1	3	3	6
2512369675	histidine ammonia-lyase	1	1	1	1	1	1	3	3	6
2512369682	topoisomerase-4 subunit A	1	1	1	1	1	1	3	3	6
2512369684	Tricorn protease C1 domain-containing protein	1	1	1	1	1	1	3	3	6
2512369686	chromosome partitioning protein	1	1	1	1	1	1	3	3	6
2512369687	chromosome partitioning protein, ParB family	1	1	1	1	1	1	3	3	6
2512369688	hypothetical protein	1	1	1	1	1	1	3	3	6
2512369689	membrane-bound lytic murein transglycosylase D	1	1	1	1	1	1	3	3	6
2512369690	GTP pyrophosphokinase	1	1	1	1	1	1	3	3	6
2512369694	cation:H+ antiporter	1	1	1	1	1	1	3	3	6
2512369695	DNA-binding transcriptional regulator, MerR family	1	1	1	1	1	1	3	3	6
2512369696	Peptidase family M23	1	1	1	1	1	1	3	3	6
2512369697	alanyl-tRNA synthetase	1	1	1	1	1	1	3	3	6
2512369698	3-dehydroquinate synthase	1	1	1	1	1	1	3	3	6
2512369703	hypothetical protein	1	1	1	1	1	1	3	3	6
2512369708	urocanate hydratase	1	1	1	1	1	1	3	3	6
2512369712	glutamate formiminotransferase	1	1	1	1	1	1	3	3	6
2512369713	imidazolonepropionase	1	1	1	1	1	1	3	3	6
2512369715	Formiminotetrahydrofolate cyclodeaminase	1	1	1	1	1	1	3	3	6
2512369716	histidine ammonia-lyase	1	1	1	1	1	1	3	3	6
2512369720	hypothetical protein	1	1	1	1	1	1	3	3	6
2512369726	Uncharacterized protein YebE, UPF0316 family	1	1	1	1	1	1	3	3	6
2512369728	lipoprotein-releasing system ATP-binding protein	1	1	1	1	1	1	3	3	6
2512369734	Tetratricopeptide repeat-containing protein	1	1	1	1	1	1	3	3	6
2512369735	TIGR02453 family protein	1	1	1	1	1	1	3	3	6
2512369736	hypothetical protein	1	1	1	1	1	1	3	3	6
2512369740	acyl-CoA thioester hydrolase	1	1	1	1	1	1	3	3	6
2512369742	heptose-I-phosphate ethanolaminephosphotransferase	1	1	1	1	1	1	3	3	6
2512369744	tryptophan synthase beta chain	1	1	1	1	1	1	3	3	6
2512369745	peptide methionine sulfoxide reductase msrA/msrB	1	1	1	1	1	1	3	3	6
2512369746	putative DNA modification/repair radical SAM protein	1	1	1	1	1	1	3	3	6
2512369757	mannose-6-phosphate isomerase, type 1	1	1	1	1	1	1	3	3	6
2512369758	1,4-alpha-glucan branching enzyme	1	1	1	1	1	1	3	3	6
2512369761	2-isopropylmalate synthase	1	1	1	1	1	1	3	3	6
2512369762	3-isopropylmalate/(R)-2-methylmalate dehydratase large subunit	1	1	1	1	1	1	3	3	6
2512369764	3-isopropylmalate/(R)-2-methylmalate dehydratase small subunit	1	1	1	1	1	1	3	3	6
2512369765	D-citramalate synthase	1	1	1	1	1	1	3	3	6
2512369766	3-isopropylmalate dehydrogenase	1	1	1	1	1	1	3	3	6
2512369768	hypothetical protein	1	1	1	1	1	1	3	3	6
2512369770	RNA methyltransferase, TrmH family	1	1	1	1	1	1	3	3	6
2512369779	Kef-type K+ transport system, membrane component KefB	1	1	1	1	1	1	3	3	6
2512369781	putative protease	1	1	1	1	1	1	3	3	6
2512369782	homoserine O-succinyltransferase	1	1	1	1	1	1	3	3	6
2512369783	nicotinamide-nucleotide amidase	1	1	1	1	1	1	3	3	6
2512369784	N6-L-threonylcarbamoyladenine synthase	1	1	1	1	1	1	3	3	6
2512369785	Family of unknown function (DUF490)	1	1	1	1	1	1	3	3	6
2512369788	aspartate carbamoyltransferase regulatory subunit	1	1	1	1	1	1	3	3	6
2512369789	aspartate carbamoyltransferase	1	1	1	1	1	1	3	3	6
2512369817	GH3 auxin-responsive promoter	1	1	1	1	1	1	3	3	6
2512369819	RNA polymerase sigma-70 factor, ECF subfamily	1	1	1	1	1	1	3	3	6
2512369841	Protein of unknown function (DUF4254)	1	1	1	1	1	1	3	3	6
2512369842	heptosyltransferase-2	1	1	1	1	1	1	3	3	6
2512369843	alpha-ribazole phosphatase	1	1	1	1	1	1	3	3	6
2512369844	cobalamin-5'-phosphate synthase	1	1	1	1	1	1	3	3	6
2512369845	nicotinate-nucleotide-dimethylbenzimidazole phosphoribosyltransferase	1	1	1	1	1	1	3	3	6
2512369848	Nitroreductase family protein	1	1	1	1	1	1	3	3	6
2512369849	NAD-dependent deacetylase	1	1	1	1	1	1	3	3	6
2512369858	NAD-dependent deacetylase	1	1	1	1	1	1	3	3	6
2512369864	Response regulator receiver domain-containing protein	1	1	1	1	1	1	3	3	6
2512369865	tRNA threonylcarbamoyladenosine biosynthesis protein TsaE	1	1	1	1	1	1	3	3	6
2512369866	dTDP-4-amino-4,6-dideoxygalactose transaminase	1	1	1	1	1	1	3	3	6
2512369867	methionyl-tRNA synthetase	1	1	1	1	1	1	3	3	6
2512369868	ATP-dependent RNA helicase DeaD	1	1	1	1	1	1	3	3	6
2512369875	Flp pilus assembly protein TadD, contains TPR repeats	1	1	1	1	1	1	3	3	6
2512369876	3-phosphoshikimate 1-carboxyvinyltransferase	1	1	1	1	1	1	3	3	6
2512369877	hypothetical protein	1	1	1	1	1	1	3	3	6
2512369878	phosphoenolpyruvate carboxykinase (ATP)	1	1	1	1	1	1	3	3	6
2512369880	Lactate dehydrogenase	1	1	1	1	1	1	3	3	6
2512369881	Spore maturation protein SpmA	1	1	1	1	1	1	3	3	6
2512369882	rRNA maturation RNase YbeY	1	1	1	1	1	1	3	3	6
2512369884	leucyl-tRNA synthetase	1	1	1	1	1	1	3	3	6
2512369885	Uncharacterized membrane-anchored protein YitT, contains DUF161 and DUF2179 domains	1	1	1	1	1	1	3	3	6
2512369886	XTP/dITP diphosphohydrolase	1	1	1	1	1	1	3	3	6
2512369887	Por secretion system C-terminal sorting domain-containing protein	1	1	1	1	1	1	3	3	6
2512369889	long-chain acyl-CoA synthetase	1	1	1	1	1	1	3	3	6
2512369890	Threonine/homoserine/homoserine lactone efflux protein	1	1	1	1	1	1	3	3	6
2512369892	4-hydroxy-3-methylbut-2-enyl diphosphate reductase	1	1	1	1	1	1	3	3	6
2512369893	cytidylate kinase	1	1	1	1	1	1	3	3	6
2512369894	hypothetical protein	1	1	1	1	1	1	3	3	6
2512369896	geranylgeranyl diphosphate synthase, type II	1	1	1	1	1	1	3	3	6
2512369897	TatD DNase family protein	1	1	1	1	1	1	3	3	6
2512369899	biopolymer transport protein ExbB	1	1	1	1	1	1	3	3	6
2512369900	hypothetical protein	1	1	1	1	1	1	3	3	6
2512369902	Biopolymer transport protein ExbD	1	1	1	1	1	1	3	3	6
2512369903	Lrp/AsnC family transcriptional regulator, regulator for asnA, asnC and gidA	1	1	1	1	1	1	3	3	6
2512369904	oxaloacetate decarboxylase, beta subunit	1	1	1	1	1	1	3	3	6
2512369906	Oxaloacetate decarboxylase, gamma chain	1	1	1	1	1	1	3	3	6
2512369907	Acetyl-CoA carboxylase, carboxyltransferase component	1	1	1	1	1	1	3	3	6
2512369908	methylmalonyl-CoA epimerase	1	1	1	1	1	1	3	3	6
2512369909	uridylate kinase	1	1	1	1	1	1	3	3	6
2512369915	mannose-6-phosphate isomerase	1	1	1	1	1	1	3	3	6
2512369916	1,4-alpha-glucan branching enzyme	1	1	1	1	1	1	3	3	6
2512369930	acetyltransferase	1	1	1	1	1	1	3	3	6
2512369933	glucokinase	1	1	1	1	1	1	3	3	6
2512369934	LAO/AO transport system kinase	1	1	1	1	1	1	3	3	6
2512369937	Protein of unknown function (DUF1573)	1	1	1	1	1	1	3	3	6
2512369938	dihydrofolate reductase	1	1	1	1	1	1	3	3	6
2512369939	thymidylate synthase	1	1	1	1	1	1	3	3	6
2512369942	uracil phosphoribosyltransferase	1	1	1	1	1	1	3	3	6
2512369947	Protein of unknown function (DUF2723)	1	1	1	1	1	1	3	3	6
2512369950	putative N6-adenine-specific DNA methylase	1	1	1	1	1	1	3	3	6
2512369951	putative lipoprotein	1	1	1	1	1	1	3	3	6
2512369952	protein of unknown function (DUF4301)	1	1	1	1	1	1	3	3	6
2512369956	Helix-hairpin-helix motif-containing protein	1	1	1	1	1	1	3	3	6
2512369973	histidine triad (HIT) family protein	1	1	1	1	1	1	3	3	6
2512369974	transcription elongation factor GreA	1	1	1	1	1	1	3	3	6
2512369975	Thioredoxin-like	1	1	1	1	1	1	3	3	6
2512369977	fructokinase	1	1	1	1	1	1	3	3	6
2512369978	excinuclease ABC subunit A	1	1	1	1	1	1	3	3	6
2512369980	polyribonucleotide nucleotidyltransferase	1	1	1	1	1	1	3	3	6
2512369982	hypothetical protein	1	1	1	1	1	1	3	3	6
2512369983	Glycosyltransferase involved in cell wall bisynthesis	1	1	1	1	1	1	3	3	6
2512370018	Predicted dehydrogenase	1	1	1	1	1	1	3	3	6
2512370021	carboxyl-terminal processing protease	1	1	1	1	1	1	3	3	6
2512370022	Phosphopantetheine adenylyltransferase	1	1	1	1	1	1	3	3	6
2512370023	topoisomerase-4 subunit B	1	1	1	1	1	1	3	3	6
2512370024	hypothetical protein	1	1	1	1	1	1	3	3	6
2512370025	D-alanyl-D-alanine carboxypeptidase / D-alanyl-D-alanine-endopeptidase (penicillin-binding protein 4)	1	1	1	1	1	1	3	3	6
2512370027	Transglutaminase-like superfamily protein	1	1	1	1	1	1	3	3	6
2512370029	ADP-heptose:LPS heptosyltransferase	1	1	1	1	1	1	3	3	6
2512370030	phosphoribosylglycinamide formyltransferase-1	1	1	1	1	1	1	3	3	6
2512370031	acyl carrier protein	1	1	1	1	1	1	3	3	6
2512370032	3-oxoacyl-[acyl-carrier-protein] synthase II	1	1	1	1	1	1	3	3	6
2512370033	ribonuclease-3	1	1	1	1	1	1	3	3	6
2512370036	6-phosphofructokinase 1	1	1	1	1	1	1	3	3	6
2512370037	5'-nucleotidase	1	1	1	1	1	1	3	3	6
2512370040	tRNA uridine 5-carboxymethylaminomethyl modification enzyme	1	1	1	1	1	1	3	3	6
2512370041	Excinuclease ABC subunit C	1	1	1	1	1	1	3	3	6
2512370042	D-tyrosyl-tRNA(Tyr) deacylase	1	1	1	1	1	1	3	3	6
2512370050	ribonuclease Z	1	1	1	1	1	1	3	3	6
2512370053	RNA polymerase, sigma 54 subunit, RpoN/SigL	1	1	1	1	1	1	3	3	6
2512370054	glycine cleavage system H protein	1	1	1	1	1	1	3	3	6
2512370055	5-(carboxyamino)imidazole ribonucleotide mutase	1	1	1	1	1	1	3	3	6
2512370056	4-hydroxy-3-methylbut-2-en-1-yl diphosphate synthase	1	1	1	1	1	1	3	3	6
2512370062	Holliday junction endonuclease RuvC	1	1	1	1	1	1	3	3	6
2512370063	glutamate dehydrogenase (NADP+)	1	1	1	1	1	1	3	3	6
2512370067	Tetratricopeptide repeat-containing protein	1	1	1	1	1	1	3	3	6
2512370068	hypothetical protein	1	1	1	1	1	1	3	3	6
2512370069	Tetratricopeptide repeat-containing protein	1	1	1	1	1	1	3	3	6
2512370071	adenosylhomocysteinase	1	1	1	1	1	1	3	3	6
2512370073	Beta-ketoacyl synthase, C-terminal domain	1	1	1	1	1	1	3	3	6
2512370075	undecaprenyl phosphate-alpha-L-ara4N flippase subunit ArnE	1	1	1	1	1	1	3	3	6
2512370077	putative TIM-barrel protein, nifR3 family	1	1	1	1	1	1	3	3	6
2512370078	Lamin Tail Domain	1	1	1	1	1	1	3	3	6
2512370079	aspartate-semialdehyde dehydrogenase	1	1	1	1	1	1	3	3	6
2512370080	Rhodanese-like domain-containing protein	1	1	1	1	1	1	3	3	6
2512370091	Rhodanese-related sulfurtransferase	1	1	1	1	1	1	3	3	6
2512370093	NTP pyrophosphatase, house-cleaning of non-canonical NTPs	1	1	1	1	1	1	3	3	6
2512370094	deoxyribose-phosphate aldolase	1	1	1	1	1	1	3	3	6
2512370095	uridine kinase	1	1	1	1	1	1	3	3	6
2512370096	phosphate:Na+ symporter	1	1	1	1	1	1	3	3	6
2512370103	Uncharacterized membrane protein SpoIIM, required for sporulation	1	1	1	1	1	1	3	3	6
2512370107	MoxR-like ATPase	1	1	1	1	1	1	3	3	6
2512370108	Uncharacterized conserved protein, DUF58 family, contains vWF domain	1	1	1	1	1	1	3	3	6
2512370124	multiple antibiotic resistance protein	1	1	1	1	1	1	3	3	6
2512370126	phosphoribosylamine--glycine ligase	1	1	1	1	1	1	3	3	6
2512370127	hypothetical protein	1	1	1	1	1	1	3	3	6
2512370128	membrane protein YqaA, SNARE-associated domain	1	1	1	1	1	1	3	3	6
2512370135	Phospholipase/Carboxylesterase	1	1	1	1	1	1	3	3	6
2512370148	hypothetical protein	1	1	1	1	1	1	3	3	6
2512370149	regulator of cell morphogenesis and NO signaling	1	1	1	1	1	1	3	3	6
2512370155	putative lipoprotein	1	1	1	1	1	1	3	3	6
2512370156	glycyl-tRNA synthetase	1	1	1	1	1	1	3	3	6
2512370173	Adenine-specific DNA methylase, N12 class	1	1	1	1	1	1	3	3	6
2512370184	Type IV secretory pathway, VirD4 component, TraG/TraD family ATPase	1	1	1	1	1	1	3	3	6
2512370191	protein of unknown function (DUF4134)	1	1	1	1	1	1	3	3	6
2512370192	protein of unknown function (DUF4133)	1	1	1	1	1	1	3	3	6
2512370193	Bacteroides conjugation system ATPase, TraG family	1	1	1	1	1	1	3	3	6
2512370196	Bacteroides conjugative transposon TraJ protein	1	1	1	1	1	1	3	3	6
2512370197	Bacteroides conjugative transposon TraK protein	1	1	1	1	1	1	3	3	6
2512370243	peptidoglycan-associated lipoprotein	1	1	1	1	1	1	3	3	6
2512370244	S-adenosylmethionine:tRNA ribosyltransferase-isomerase	1	1	1	1	1	1	3	3	6
2512370248	cysteinyl-tRNA synthetase	1	1	1	1	1	1	3	3	6
2512370249	3-oxoacyl-[acyl-carrier protein] reductase	1	1	1	1	1	1	3	3	6
2512370250	acyl carrier protein	1	1	1	1	1	1	3	3	6
2512370251	Predicted acyltransferase, LPLAT superfamily	1	1	1	1	1	1	3	3	6
2512370252	O-methyltransferase	1	1	1	1	1	1	3	3	6
2512370253	3-hydroxymyristoyl/3-hydroxydecanoyl-(acyl carrier protein) dehydratase	1	1	1	1	1	1	3	3	6
2512370255	3-oxoacyl-[acyl-carrier-protein] synthase-1	1	1	1	1	1	1	3	3	6
2512370260	Thioredoxin-like	1	1	1	1	1	1	3	3	6
2512370261	cob(I)alamin adenosyltransferase	1	1	1	1	1	1	3	3	6
2512370262	Protein of unknown function (DUF2795)	1	1	1	1	1	1	3	3	6
2512370263	type IX secretion system membrane protein, PorP/SprF family	1	1	1	1	1	1	3	3	6
2512370264	gliding motility-associated lipoprotein GldK	1	1	1	1	1	1	3	3	6
2512370265	gliding motility-associated protein GldL	1	1	1	1	1	1	3	3	6
2512370266	gliding motility-associated protein GldM	1	1	1	1	1	1	3	3	6
2512370267	gliding motility associated protien GldN	1	1	1	1	1	1	3	3	6
2512370268	WbqC-like protein family protein	1	1	1	1	1	1	3	3	6
2512370270	signal peptidase I	1	1	1	1	1	1	3	3	6
2512370271	dihydrodipicolinate reductase	1	1	1	1	1	1	3	3	6
2512370272	Protein of unknown function (DUF2851)	1	1	1	1	1	1	3	3	6
2512370273	Ig-like domain-containing protein	1	1	1	1	1	1	3	3	6
2512370274	Protein of unknown function (DUF3108)	1	1	1	1	1	1	3	3	6
2512370280	ribosome recycling factor	1	1	1	1	1	1	3	3	6
2512370281	ribosome biogenesis GTPase	1	1	1	1	1	1	3	3	6
2512370282	dGTPase	1	1	1	1	1	1	3	3	6
2512370286	acetate kinase	1	1	1	1	1	1	3	3	6
2512370287	phosphate acetyltransferase	1	1	1	1	1	1	3	3	6
2512370288	TIGR00159 family protein	1	1	1	1	1	1	3	3	6
2512370289	dihydropteroate synthase	1	1	1	1	1	1	3	3	6
2512370290	UDP-N-acetylmuramoyl-tripeptide--D-alanyl-D-alanine ligase	1	1	1	1	1	1	3	3	6
2512370291	PAP2 superfamily protein	1	1	1	1	1	1	3	3	6
2512370293	putative protease	1	1	1	1	1	1	3	3	6
2512370294	Small-conductance mechanosensitive channel	1	1	1	1	1	1	3	3	6
2512370304	delta-1-pyrroline-5-carboxylate dehydrogenase	1	1	1	1	1	1	3	3	6
2512370305	uridine phosphorylase	1	1	1	1	1	1	3	3	6
2512370306	WD40-like Beta Propeller Repeat	1	1	1	1	1	1	3	3	6
2512370309	acyl-[acyl-carrier-protein]--UDP-N-acetylglucosamine O-acyltransferase	1	1	1	1	1	1	3	3	6
2512370310	3-hydroxyacyl-[acyl-carrier-protein] dehydratase /UDP-3-O-[3-hydroxymyristoyl] N-acetylglucosamine deacetylase	1	1	1	1	1	1	3	3	6
2512370311	UDP-3-O-[3-hydroxymyristoyl] glucosamine N-acyltransferase	1	1	1	1	1	1	3	3	6
2512370320	thiol:disulfide interchange protein DsbD	1	1	1	1	1	1	3	3	6
2512370321	XTP/dITP diphosphohydrolase	1	1	1	1	1	1	3	3	6
2512370330	integrase/recombinase XerD	1	1	1	1	1	1	3	3	6
2512370331	hypothetical protein	1	1	1	1	1	1	3	3	6
2512370332	16S rRNA (adenine1518-N6/adenine1519-N6)-dimethyltransferase	1	1	1	1	1	1	3	3	6
2512370333	magnesium transporter	1	1	1	1	1	1	3	3	6
2512370334	magnesium chelatase family protein	1	1	1	1	1	1	3	3	6
2512370336	precorrin-2/cobalt-factor-2 C20-methyltransferase	1	1	1	1	1	1	3	3	6
2512370343	Glycosyltransferase involved in cell wall bisynthesis	1	1	1	1	1	1	3	3	6
2512370344	Putative flippase GtrA (transmembrane translocase of bactoprenol-linked glucose)	1	1	1	1	1	1	3	3	6
2512370355	hypothetical protein	1	1	1	1	1	1	3	3	6
2512370356	Helix-hairpin-helix motif-containing protein	1	1	1	1	1	1	3	3	6
2512370369	UDP-2,3-diacylglucosamine hydrolase	1	1	1	1	1	1	3	3	6
2512370370	FeS assembly SUF system protein	1	1	1	1	1	1	3	3	6
2512370371	DNA repair protein RadC	1	1	1	1	1	1	3	3	6
2512370372	elongation factor P	1	1	1	1	1	1	3	3	6
2512370375	CYTH domain-containing protein	1	1	1	1	1	1	3	3	6
2512370376	Smr domain-containing protein	1	1	1	1	1	1	3	3	6
2512370377	chaperonin GroES	1	1	1	1	1	1	3	3	6
2512370378	chaperonin GroEL	1	1	1	1	1	1	3	3	6
2512370379	comF family protein	1	1	1	1	1	1	3	3	6
2512370381	release factor glutamine methyltransferase	1	1	1	1	1	1	3	3	6
2512370382	diaminohydroxyphosphoribosylaminopyrimidine deaminase	1	1	1	1	1	1	3	3	6
2512370384	hypothetical protein	1	1	1	1	1	1	3	3	6
2512370385	undecaprenyl diphosphate synthase	1	1	1	1	1	1	3	3	6
2512370386	Beta-barrel assembly machine subunit BamA	1	1	1	1	1	1	3	3	6
2512370387	periplasmic chaperone for outer membrane proteins Skp	1	1	1	1	1	1	3	3	6
2512370388	periplasmic chaperone for outer membrane proteins Skp	1	1	1	1	1	1	3	3	6
2512370389	glutamate racemase	1	1	1	1	1	1	3	3	6
2512370390	D-alanyl-D-alanine dipeptidase	1	1	1	1	1	1	3	3	6
2512370402	3-dehydroquinate dehydratase	1	1	1	1	1	1	3	3	6
2512370409	poly(A) polymerase	1	1	1	1	1	1	3	3	6
2512370410	GTP pyrophosphokinase	1	1	1	1	1	1	3	3	6
2512370411	haloacid dehalogenase superfamily, subfamily IA, variant 3 with third motif having DD or ED/haloacid dehalogenase superfamily, subfamily IA, variant 1 with third motif having Dx(3-4)D or Dx(3-4)E	1	1	1	1	1	1	3	3	6
2512370425	4-hydroxybutyrate CoA-transferase	1	1	1	1	1	1	3	3	6
2512370432	lipopolysaccharide export system ATP-binding protein	1	1	1	1	1	1	3	3	6
2512370433	DNA mismatch repair protein MutL	1	1	1	1	1	1	3	3	6
2512370434	hypothetical protein	1	1	1	1	1	1	3	3	6
2512370435	OstA-like protein	1	1	1	1	1	1	3	3	6
2512370436	periplasmic chaperone for outer membrane proteins SurA	1	1	1	1	1	1	3	3	6
2512370437	hypothetical protein	1	1	1	1	1	1	3	3	6
2512370438	peptidyl-prolyl cis-trans isomerase SurA	1	1	1	1	1	1	3	3	6
2512370439	ATP-dependent DNA helicase RecQ	1	1	1	1	1	1	3	3	6
2512370440	ATP-dependent Clp protease ATP-binding subunit ClpX	1	1	1	1	1	1	3	3	6
2512370441	ATP-dependent Clp protease, protease subunit	1	1	1	1	1	1	3	3	6
2512370444	RNA recognition motif. (a.k.a. RRM, RBD, or RNP domain)	1	1	1	1	1	1	3	3	6
2512370446	hypothetical protein	1	1	1	1	1	1	3	3	6
2512370448	RNA polymerase sigma-70 factor, ECF subfamily	1	1	1	1	1	1	3	3	6
2512370449	iron complex outermembrane recepter protein	1	1	1	1	1	1	3	3	6
2512370450	ATP-dependent DNA helicase RecG	1	1	1	1	1	1	3	3	6
2512370453	Tetratricopeptide repeat-containing protein	1	1	1	1	1	1	3	3	6
2512370454	dUTP pyrophosphatase	1	1	1	1	1	1	3	3	6
2512370455	Nitroreductase	1	1	1	1	1	1	3	3	6
2512370463	dipeptidyl-peptidase-3	1	1	1	1	1	1	3	3	6
2512370464	Fur family transcriptional regulator, ferric uptake regulator	1	1	1	1	1	1	3	3	6
2512370465	Adenylosuccinate synthetase	1	1	1	1	1	1	3	3	6
2512370466	hypothetical protein	1	1	1	1	1	1	3	3	6
2512370467	histidyl-tRNA synthetase	1	1	1	1	1	1	3	3	6
2512370477	methionine adenosyltransferase	1	1	1	1	1	1	3	3	6
2512370480	small subunit ribosomal protein S7	1	1	1	1	1	1	3	3	6
2512370481	elongation factor G	1	1	1	1	1	1	3	3	6
2512370482	SSU ribosomal protein S10P	1	1	1	1	1	1	3	3	6
2512370483	LSU ribosomal protein L3P	1	1	1	1	1	1	3	3	6
2512370484	large subunit ribosomal protein L4	1	1	1	1	1	1	3	3	6
2512370485	large subunit ribosomal protein L23	1	1	1	1	1	1	3	3	6
2512370486	large subunit ribosomal protein L2	1	1	1	1	1	1	3	3	6
2512370490	small subunit ribosomal protein S3	1	1	1	1	1	1	3	3	6
2512370496	large subunit ribosomal protein L5	1	1	1	1	1	1	3	3	6
2512370497	SSU ribosomal protein S14P	1	1	1	1	1	1	3	3	6
2512370498	small subunit ribosomal protein S8	1	1	1	1	1	1	3	3	6
2512370499	large subunit ribosomal protein L6	1	1	1	1	1	1	3	3	6
2512370501	small subunit ribosomal protein S5	1	1	1	1	1	1	3	3	6
2512370504	protein translocase subunit secY/sec61 alpha	1	1	1	1	1	1	3	3	6
2512370505	methionyl aminopeptidase	1	1	1	1	1	1	3	3	6
2512370506	bacterial translation initiation factor 1 (bIF-1)	1	1	1	1	1	1	3	3	6
2512370508	small subunit ribosomal protein S13	1	1	1	1	1	1	3	3	6
2512370509	small subunit ribosomal protein S11	1	1	1	1	1	1	3	3	6
2512370510	small subunit ribosomal protein S4	1	1	1	1	1	1	3	3	6
2512370511	DNA-directed RNA polymerase subunit alpha	1	1	1	1	1	1	3	3	6
2512370512	large subunit ribosomal protein L17	1	1	1	1	1	1	3	3	6
2512370513	phospholipid/cholesterol/gamma-HCH transport system ATP-binding protein	1	1	1	1	1	1	3	3	6
2512370514	phospholipid/cholesterol/gamma-HCH transport system permease protein	1	1	1	1	1	1	3	3	6
2512370515	hypothetical protein	1	1	1	1	1	1	3	3	6
2512370516	Predicted ABC-type ATPase	1	1	1	1	1	1	3	3	6
2512370518	oxygen-independent coproporphyrinogen-3 oxidase	1	1	1	1	1	1	3	3	6
2512370519	elongation factor G	1	1	1	1	1	1	3	3	6
2512370529	NTE family protein	1	1	1	1	1	1	3	3	6
2512370530	Glycosidase	1	1	1	1	1	1	3	3	6
2512370533	tRNA-specific 2-thiouridylase	1	1	1	1	1	1	3	3	6
2512370536	Outer membrane receptor proteins, mostly Fe transport	1	1	1	1	1	1	3	3	6
2512370537	putative lipoprotein	1	1	1	1	1	1	3	3	6
2512370541	Dipeptidase	1	1	1	1	1	1	3	3	6
2512370542	Nitroreductase	1	1	1	1	1	1	3	3	6
2512370548	Outer membrane receptor proteins, mostly Fe transport	1	1	1	1	1	1	3	3	6
2512370565	cobalt-zinc-cadmium efflux system protein	1	1	1	1	1	1	3	3	6
2512370567	riboflavin kinase / FMN adenylyltransferase	1	1	1	1	1	1	3	3	6
2512370569	Membrane protein involved in the export of O-antigen and teichoic acid	1	1	1	1	1	1	3	3	6
2512370570	thiamine pyrophosphokinase	1	1	1	1	1	1	3	3	6
2512370574	succinate dehydrogenase / fumarate reductase cytochrome b subunit	1	1	1	1	1	1	3	3	6
2512370575	succinate dehydrogenase subunit A	1	1	1	1	1	1	3	3	6
2512370576	succinate dehydrogenase / fumarate reductase iron-sulfur subunit	1	1	1	1	1	1	3	3	6
2512370578	arginyl-tRNA synthetase	1	1	1	1	1	1	3	3	6
2512370579	DNA topoisomerase-1	1	1	1	1	1	1	3	3	6
2512370590	hypothetical protein	1	1	1	1	1	1	3	3	6
2512370597	dipeptidyl-peptidase-4	1	1	1	1	1	1	3	3	6
2512370598	lipoic acid synthetase	1	1	1	1	1	1	3	3	6
2512370599	hypothetical protein	1	1	1	1	1	1	3	3	6
2512370603	aspartate aminotransferase	1	1	1	1	1	1	3	3	6
2512370604	3,4-dihydroxy 2-butanone 4-phosphate synthase / GTP cyclohydrolase II	1	1	1	1	1	1	3	3	6
2512370605	lipopolysaccharide export system permease protein	1	1	1	1	1	1	3	3	6
2512370607	hypothetical protein	1	1	1	1	1	1	3	3	6
2512370608	ribosome maturation factor RimP	1	1	1	1	1	1	3	3	6
2512370609	NusA antitermination factor	1	1	1	1	1	1	3	3	6
2512370610	translation initiation factor IF-2	1	1	1	1	1	1	3	3	6
2512370612	Fe-S cluster assembly protein SufB	1	1	1	1	1	1	3	3	6
2512370613	Fe-S cluster assembly ATP-binding protein	1	1	1	1	1	1	3	3	6
2512370614	Fe-S cluster assembly protein SufD	1	1	1	1	1	1	3	3	6
2512370616	Predicted PurR-regulated permease PerM	1	1	1	1	1	1	3	3	6
2512370617	Prephenate dehydrogenase	1	1	1	1	1	1	3	3	6
2512370618	3-deoxy-D-arabinoheptulosonate-7-phosphate synthase	1	1	1	1	1	1	3	3	6
2512370619	Aminotransferase class I and II	1	1	1	1	1	1	3	3	6
2512370620	prephenate dehydratase	1	1	1	1	1	1	3	3	6
2512370622	Short-chain dehydrogenase	1	1	1	1	1	1	3	3	6
2512370623	HSP20 family protein	1	1	1	1	1	1	3	3	6
2512370625	cysteine desulfurase / selenocysteine lyase	1	1	1	1	1	1	3	3	6
2512370628	Putative heavy-metal-binding	1	1	1	1	1	1	3	3	6
2512370630	cysteine desulfuration protein SufE	1	1	1	1	1	1	3	3	6
2512370631	Peptidase family M28	1	1	1	1	1	1	3	3	6
2512370633	DNA gyrase subunit B	1	1	1	1	1	1	3	3	6
2512370659	Fur family transcriptional regulator, peroxide stress response regulator	1	1	1	1	1	1	3	3	6
2512370660	thioredoxin	1	1	1	1	1	1	3	3	6
2512370661	DNA polymerase-3 subunit alpha	1	1	1	1	1	1	3	3	6
2512370662	Outer membrane protein beta-barrel domain-containing protein	1	1	1	1	1	1	3	3	6
2512370664	methylglyoxal synthase	1	1	1	1	1	1	3	3	6
2512370665	Tetratricopeptide repeat-containing protein	1	1	1	1	1	1	3	3	6
2512370666	SSU ribosomal protein S16P	1	1	1	1	1	1	3	3	6
2512370667	thioredoxin	1	1	1	1	1	1	3	3	6
2512370670	ATP-dependent DNA helicase RecQ	1	1	1	1	1	1	3	3	6
2512370671	single-stranded-DNA-specific exonuclease	1	1	1	1	1	1	3	3	6
2512370674	methionyl-tRNA formyltransferase	1	1	1	1	1	1	3	3	6
2512370677	molecular chaperone HtpG	1	1	1	1	1	1	3	3	6
2512370678	ATP-dependent Clp protease ATP-binding subunit ClpC	1	1	1	1	1	1	3	3	6
2512370679	putative hemolysin	1	1	1	1	1	1	3	3	6
2512370680	L-serine dehydratase	1	1	1	1	1	1	3	3	6
2512370681	phenylalanyl-tRNA synthetase, alpha subunit	1	1	1	1	1	1	3	3	6
2512370682	DNA-(apurinic or apyrimidinic site) lyase /endonuclease III	1	1	1	1	1	1	3	3	6
2512370683	zinc protease	1	1	1	1	1	1	3	3	6
2512370691	thioredoxin	1	1	1	1	1	1	3	3	6
2512370697	shikimate kinase	1	1	1	1	1	1	3	3	6
2512370698	2-oxoglutarate ferredoxin oxidoreductase subunit alpha	1	1	1	1	1	1	3	3	6
2512370699	2-oxoglutarate ferredoxin oxidoreductase subunit beta	1	1	1	1	1	1	3	3	6
2512370700	cell division transport system permease protein	1	1	1	1	1	1	3	3	6
2512370701	Protein of unknown function (DUF3098)	1	1	1	1	1	1	3	3	6
2512370702	undecaprenyl-diphosphatase	1	1	1	1	1	1	3	3	6
2512370703	tRNA pseudouridine55 synthase	1	1	1	1	1	1	3	3	6
2512370704	S-adenosylmethionine:tRNA ribosyltransferase-isomerase	1	1	1	1	1	1	3	3	6
2512370705	2-amino-4-hydroxy-6-hydroxymethyldihydropteridine diphosphokinase	1	1	1	1	1	1	3	3	6
2512370706	conserved hypothetical protein	1	1	1	1	1	1	3	3	6
2512370708	iron complex outermembrane recepter protein	1	1	1	1	1	1	3	3	6
2512370715	cystathione beta-lyase	1	1	1	1	1	1	3	3	6
2512370716	RNA polymerase sigma-70 factor, ECF subfamily	1	1	1	1	1	1	3	3	6
2512370718	SSU ribosomal protein S1P	1	1	1	1	1	1	3	3	6
2512370720	Enoyl-[acyl-carrier-protein] reductase [NADH]	1	1	1	1	1	1	3	3	6
2512370723	GTP-binding protein	1	1	1	1	1	1	3	3	6
2512370724	small subunit ribosomal protein S15	1	1	1	1	1	1	3	3	6
2512370727	cAMP-binding domain of CRP or a regulatory subunit of cAMP-dependent protein kinases	1	1	1	1	1	1	3	3	6
2512370729	cytochrome d ubiquinol oxidase subunit II	1	1	1	1	1	1	3	3	6
2512370730	cytochrome d ubiquinol oxidase subunit I	1	1	1	1	1	1	3	3	6
2512370731	protein of unknown function (DUF4492)	1	1	1	1	1	1	3	3	6
2512370739	Predicted Zn-dependent peptidase	1	1	1	1	1	1	3	3	6
2512370740	chloride channel protein, CIC family	1	1	1	1	1	1	3	3	6
2512370741	exopolysaccharide biosynthesis polyprenyl glycosylphosphotransferase	1	1	1	1	1	1	3	3	6
2512370745	glucosamine-6-phosphate deaminase	1	1	1	1	1	1	3	3	6
2512370747	Flavorubredoxin	1	1	1	1	1	1	3	3	6
2512370748	prolipoprotein diacylglyceryl transferase	1	1	1	1	1	1	3	3	6
2512370749	diaminopimelate dehydrogenase	1	1	1	1	1	1	3	3	6
2512370756	TPR repeat-containing protein	1	1	1	1	1	1	3	3	6
2512370757	MFS transporter, NHS family, xanthosine permease	1	1	1	1	1	1	3	3	6
2512370761	Radical SAM superfamily enzyme YgiQ, UPF0313 family	1	1	1	1	1	1	3	3	6
2512370762	hypothetical protein	1	1	1	1	1	1	3	3	6
2512370763	Butirosin biosynthesis protein H, N-terminal	1	1	1	1	1	1	3	3	6
2512370764	ABC-2 type transport system ATP-binding protein	1	1	1	1	1	1	3	3	6
2512370765	ABC-2 type transport system permease protein	1	1	1	1	1	1	3	3	6
2512370766	Na+/H+-dicarboxylate symporter	1	1	1	1	1	1	3	3	6
2512370767	lipid-A-disaccharide synthase	1	1	1	1	1	1	3	3	6
2512370768	5'-nucleotidase /3'-nucleotidase /exopolyphosphatase	1	1	1	1	1	1	3	3	6
2512370769	cardiolipin synthase	1	1	1	1	1	1	3	3	6
2512370770	16S rRNA (guanine(966)-N(2))-methyltransferase RsmD	1	1	1	1	1	1	3	3	6
2512370772	hypothetical protein	1	1	1	1	1	1	3	3	6
2512370773	exodeoxyribonuclease-5	1	1	1	1	1	1	3	3	6
2512370776	16S rRNA (cytidine1402-2'-O)-methyltransferase	1	1	1	1	1	1	3	3	6
2512370777	putative lipoprotein	1	1	1	1	1	1	3	3	6
2512370778	putative hydrolase of the HAD superfamily	1	1	1	1	1	1	3	3	6
2512370779	hypothetical protein	1	1	1	1	1	1	3	3	6
2512370781	adenosylcobyric acid synthase (glutamine-hydrolysing)	1	1	1	1	1	1	3	3	6
2512370782	adenosylcobinamide-phosphate synthase	1	1	1	1	1	1	3	3	6
2512370783	L-threonine O-3-phosphate decarboxylase	1	1	1	1	1	1	3	3	6
2512370784	2-iminobutanoate/2-iminopropanoate deaminase	1	1	1	1	1	1	3	3	6
2512370785	Long-chain fatty acid transport protein	1	1	1	1	1	1	3	3	6
2512370786	2-C-methyl-D-erythritol 2,4-cyclodiphosphate synthase	1	1	1	1	1	1	3	3	6
2512370787	putative ATPase	1	1	1	1	1	1	3	3	6
2512370809	tRNA(adenine34) deaminase	1	1	1	1	1	1	3	3	6
2512370810	hypothetical protein	1	1	1	1	1	1	3	3	6
2512370812	tRNA (guanine37-N1)-methyltransferase	1	1	1	1	1	1	3	3	6
2512370814	phenylalanyl-tRNA synthetase beta subunit	1	1	1	1	1	1	3	3	6
2512370815	DNA-binding regulatory protein, YebC/PmpR family	1	1	1	1	1	1	3	3	6
2512370816	hypothetical protein	1	1	1	1	1	1	3	3	6
2512370817	peptidyl-prolyl cis-trans isomerase B (cyclophilin B)	1	1	1	1	1	1	3	3	6
2512370818	protein of unknown function (DUF4294)	1	1	1	1	1	1	3	3	6
2512370819	SpoU rRNA Methylase family protein	1	1	1	1	1	1	3	3	6
2512370820	phosphomannomutase	1	1	1	1	1	1	3	3	6
2512370821	LSU ribosomal protein L21P	1	1	1	1	1	1	3	3	6
2512370822	large subunit ribosomal protein L27	1	1	1	1	1	1	3	3	6
2512370824	seryl-tRNA synthetase	1	1	1	1	1	1	3	3	6
2512370825	hypothetical protein	1	1	1	1	1	1	3	3	6
2512370830	iron complex transport system permease protein	1	1	1	1	1	1	3	3	6
2512370833	protein of unknown function (DUF349)	1	1	1	1	1	1	3	3	6
2512370834	cell surface protein SprA	1	1	1	1	1	1	3	3	6
2512370835	Holliday junction DNA helicase subunit RuvA	1	1	1	1	1	1	3	3	6
2512370837	translation initiation factor 1	1	1	1	1	1	1	3	3	6
2512370838	ATP-dependent exoDNAse (exonuclease V) beta subunit (contains helicase and exonuclease domains)	1	1	1	1	1	1	3	3	6
2512370839	phosphatidylserine decarboxylase	1	1	1	1	1	1	3	3	6
2512370840	CDP-diacylglycerol---serine O-phosphatidyltransferase	1	1	1	1	1	1	3	3	6
2512370843	hypothetical protein	1	1	1	1	1	1	3	3	6
2512370852	5'-nucleotidase	1	1	1	1	1	1	3	3	6
2512370853	Protein of unknown function (DUF1625)	1	1	1	1	1	1	3	3	6
2512370862	glycine hydroxymethyltransferase	1	1	1	1	1	1	3	3	6
2512370864	superoxide dismutase, Fe-Mn family	1	1	1	1	1	1	3	3	6
2512370865	DNA replication and repair protein RecO	1	1	1	1	1	1	3	3	6
2512370868	glutamyl-tRNA synthetase	1	1	1	1	1	1	3	3	6
2512370869	3-deoxy-D-manno-octulosonic-acid transferase	1	1	1	1	1	1	3	3	6
2512370870	poly-gamma-glutamate synthesis protein (capsule biosynthesis protein)	1	1	1	1	1	1	3	3	6
2512370871	Carbonic anhydrase or acetyltransferase, isoleucine patch superfamily	1	1	1	1	1	1	3	3	6
2512370872	small subunit ribosomal protein S21	1	1	1	1	1	1	3	3	6
2512370873	integrase/recombinase XerC	1	1	1	1	1	1	3	3	6
2512370877	translation elongation factor 1A (EF-1A/EF-Tu)	1	1	1	1	1	1	3	3	6
2512370880	transcription antitermination protein nusG	1	1	1	1	1	1	3	3	6
2512370882	large subunit ribosomal protein L1	1	1	1	1	1	1	3	3	6
2512370883	large subunit ribosomal protein L10	1	1	1	1	1	1	3	3	6
2512370884	large subunit ribosomal protein L7/L12	1	1	1	1	1	1	3	3	6
2512370885	DNA-directed RNA polymerase subunit beta	1	1	1	1	1	1	3	3	6
2512370886	DNA-directed RNA polymerase subunit beta'	1	1	1	1	1	1	3	3	6
2512370887	hypothetical protein	1	1	1	1	1	1	3	3	6
2512370913	hypothetical protein	1	1	1	1	1	1	3	3	6
2512370914	Endonuclease IV	1	1	1	1	1	1	3	3	6
2512370915	4-amino-4-deoxy-L-arabinose transferase	1	1	1	1	1	1	3	3	6
2512370929	23S rRNA (pseudouridine1915-N3)-methyltransferase	1	1	1	1	1	1	3	3	6
2512370932	CarboxypepD_reg-like domain-containing protein	1	1	1	1	1	1	3	3	6
2512370933	UDP-2-acetamido-3-amino-2,3-dideoxy-glucuronate N-acetyltransferase	1	1	1	1	1	1	3	3	6
2512370934	16S rRNA (cytidine1402-2'-O)-methyltransferase	1	1	1	1	1	1	3	3	6
2512370944	phosphoribosylformylglycinamidine synthase	1	1	1	1	1	1	3	3	6
2512370945	two-component system, OmpR family, phosphate regulon sensor histidine kinase PhoR	1	1	1	1	1	1	3	3	6
2512370946	DNA-binding response regulator, OmpR family, contains REC and winged-helix (wHTH) domain	1	1	1	1	1	1	3	3	6
2512370954	hypothetical protein	1	1	1	1	1	1	3	3	6
2512370957	polyphosphate kinase	1	1	1	1	1	1	3	3	6
2512370958	16S rRNA C967 or C1407 C5-methylase, RsmB/RsmF family	1	1	1	1	1	1	3	3	6
2512370959	Phosphoglycerol transferase MdoB	1	1	1	1	1	1	3	3	6
2512370960	FKBP-type peptidyl-prolyl cis-trans isomerase SlyD	1	1	1	1	1	1	3	3	6
2512370961	chorismate synthase	1	1	1	1	1	1	3	3	6
2512370965	regulator of sigma E protease	1	1	1	1	1	1	3	3	6
2512370967	1-deoxy-D-xylulose 5-phosphate reductoisomerase	1	1	1	1	1	1	3	3	6
2512370976	hypothetical protein	1	1	1	1	1	1	3	3	6
2512370982	IMP dehydrogenase	1	1	1	1	1	1	3	3	6
2512371006	enolase	1	1	1	1	1	1	3	3	6
2512371007	Protein of unknown function (DUF2023)	1	1	1	1	1	1	3	3	6
2512371008	flavodoxin I	1	1	1	1	1	1	3	3	6
2512371010	hypothetical protein	1	1	1	1	1	1	3	3	6
2512371011	outer membrane transport energization protein ExbB	1	1	1	1	1	1	3	3	6
2512371013	cobaltochelatase CobN	1	1	1	1	1	1	3	3	6
2512371030	Uncharacterized conserved protein YbbC, DUF1343 family	1	1	1	1	1	1	3	3	6
2512371032	large subunit ribosomal protein L13	1	1	1	1	1	1	3	3	6
2512371033	small subunit ribosomal protein S9	1	1	1	1	1	1	3	3	6
[truncated: 434 more rows]
