# Supplementary material for: Genomics of the Uncultivated, Periodontitis-Associated Bacterium Tannerella sp. BU045 (Oral Taxon 808)
Source: mSystems. 2018 Jun 5;3(3):e00018-18. doi: 10.1128/mSystems.00018-18 (PMC5989130; doi:10.1128/mSystems.00018-18)
Supplement: TABLE S3 [file sys003182237st3.xlsx]

## Sheet: S3 BU063 core v. others
Supplemental Table S3: The presence of core genes from Tannerella sp. BU063 in genomes of the other Tannerella species. The genes are identified by their IMG-MER gene IDs for the W11667 genome and had homologs in the SAG2 and SAG5 genomes. The presence of homologs to these core genes is shown for the following genomes: Tannerella sp. BU045 SAG103, Tannerella sp. BU045 SAG108, Tannerella sp. BU045…
Gene ID	Product Name	SAG103	SAG108	SAG110	92A2	ATCC43037	tot_BU045	tot_Tf	tot_all
2730231389	hypothetical protein	0	0	0	0	0	0	0	0
2730231403	Outer membrane protein beta-barrel domain-containing protein	0	0	0	0	0	0	0	0
2730231424	transcriptional regulator, TetR family	0	0	0	0	0	0	0	0
2730231425	transcriptional regulator, TetR family	0	0	0	0	0	0	0	0
2730231458	hypothetical protein	0	0	0	0	0	0	0	0
2730231460	Methyltransferase domain-containing protein	0	0	0	0	0	0	0	0
2730231479	Putative beta-lactamase-inhibitor-like, PepSY-like	0	0	0	0	0	0	0	0
2730231495	hypothetical protein	0	0	0	0	0	0	0	0
2730231498	hypothetical protein	0	0	0	0	0	0	0	0
2730231511	hypothetical protein	0	0	0	0	0	0	0	0
2730231543	hypothetical protein	0	0	0	0	0	0	0	0
2730231556	phosphoglycolate phosphatase	0	0	0	0	0	0	0	0
2730231568	hypothetical protein	0	0	0	0	0	0	0	0
2730231571	hypothetical protein	0	0	0	0	0	0	0	0
2730231575	hypothetical protein	0	0	0	0	0	0	0	0
2730231582	hypothetical protein	0	0	0	0	0	0	0	0
2730231583	hypothetical protein	0	0	0	0	0	0	0	0
2730231603	putative oxidoreductase	0	0	0	0	0	0	0	0
2730231613	hypothetical protein	0	0	0	0	0	0	0	0
2730231627	O-acetylhomoserine (thiol)-lyase	0	0	0	0	0	0	0	0
2730231633	CAAX protease self-immunity	0	0	0	0	0	0	0	0
2730231634	hypothetical protein	0	0	0	0	0	0	0	0
2730231635	ABC-2 type transport system ATP-binding protein	0	0	0	0	0	0	0	0
2730231648	Uncharacterized membrane protein YkgB	0	0	0	0	0	0	0	0
2730231661	hypothetical protein	0	0	0	0	0	0	0	0
2730231730	hypothetical protein	0	0	0	0	0	0	0	0
2730231731	Spi protease inhibitor	0	0	0	0	0	0	0	0
2730231739	hypothetical protein	0	0	0	0	0	0	0	0
2730231740	hypothetical protein	0	0	0	0	0	0	0	0
2730231745	hypothetical protein	0	0	0	0	0	0	0	0
2730231754	hypothetical protein	0	0	0	0	0	0	0	0
2730231770	hypothetical protein	0	0	0	0	0	0	0	0
2730231818	hypothetical protein	0	0	0	0	0	0	0	0
2730231829	hypothetical protein	0	0	0	0	0	0	0	0
2730231832	hypothetical protein	0	0	0	0	0	0	0	0
2730231890	Carboxypeptidase regulatory-like domain-containing protein	0	0	0	0	0	0	0	0
2730231892	hypothetical protein	0	0	0	0	0	0	0	0
2730231907	hypothetical protein	0	0	0	0	0	0	0	0
2730231918	hypothetical protein	0	0	0	0	0	0	0	0
2730231952	Bacteriophage holin family protein	0	0	0	0	0	0	0	0
2730232003	Putative NADPH-quinone reductase (modulator of drug activity B)	0	0	0	0	0	0	0	0
2730232005	hypothetical protein	0	0	0	0	0	0	0	0
2730232096	Trypsin-like peptidase domain-containing protein	0	0	0	0	0	0	0	0
2730232097	META domain-containing protein	0	0	0	0	0	0	0	0
2730232102	hypothetical protein	0	0	0	0	0	0	0	0
2730232103	hypothetical protein	0	0	0	0	0	0	0	0
2730232106	hypothetical protein	0	0	0	0	0	0	0	0
2730232112	NADH-FMN oxidoreductase RutF, flavin reductase (DIM6/NTAB) family	0	0	0	0	0	0	0	0
2730232129	hypothetical protein	0	0	0	0	0	0	0	0
2730232132	hypothetical protein	0	0	0	0	0	0	0	0
2730232133	Protein of unknown function (DUF2442)	0	0	0	0	0	0	0	0
2730232134	protein of unknown function (DUF4160)	0	0	0	0	0	0	0	0
2730232150	Cd2+/Zn2+-exporting ATPase	0	0	0	0	0	0	0	0
2730232153	PAP2 superfamily protein	0	0	0	0	0	0	0	0
2730232154	cobalt-zinc-cadmium resistance protein CzcA	0	0	0	0	0	0	0	0
2730232155	Outer membrane protein TolC	0	0	0	0	0	0	0	0
2730232156	membrane fusion protein, cobalt-zinc-cadmium efflux system	0	0	0	0	0	0	0	0
2730232179	DDE_Tnp_1-associated	0	0	0	0	0	0	0	0
2730232183	FMN-binding domain-containing protein	0	0	0	0	0	0	0	0
2730232207	Outer membrane protein beta-barrel domain-containing protein	0	0	0	0	0	0	0	0
2730232241	Signal transduction histidine kinase	0	0	0	0	0	0	0	0
2730232243	Outer membrane cobalamin receptor protein	0	0	0	0	0	0	0	0
2730232244	hypothetical protein	0	0	0	0	0	0	0	0
2730232245	hypothetical protein	0	0	0	0	0	0	0	0
2730232254	hypothetical protein	0	0	0	0	0	0	0	0
2730232261	cobalt/nickel transport system permease protein	0	0	0	0	0	0	0	0
2730232262	NitT/TauT family transport system ATP-binding protein	0	0	0	0	0	0	0	0
2730232263	NitT/TauT family transport system permease protein	0	0	0	0	0	0	0	0
2730232264	NitT/TauT family transport system substrate-binding protein	0	0	0	0	0	0	0	0
2730232265	carbon-monoxide dehydrogenase catalytic subunit	0	0	0	0	0	0	0	0
2730232274	hypothetical protein	0	0	0	0	0	0	0	0
2730232281	NADH dehydrogenase	0	0	0	0	0	0	0	0
2730232284	hypothetical protein	0	0	0	0	0	0	0	0
2730232293	DNA-binding response regulator, NarL/FixJ family, contains REC and HTH domains	0	0	0	0	0	0	0	0
2730232295	DNA-binding response regulator, OmpR family, contains REC and winged-helix (wHTH) domain	0	0	0	0	0	0	0	0
2730232296	Signal transduction histidine kinase	0	0	0	0	0	0	0	0
2730232368	hypothetical protein	0	0	0	0	0	0	0	0
2730232392	hypothetical protein	0	0	0	0	0	0	0	0
2730232393	hypothetical protein	0	0	0	0	0	0	0	0
2730232394	hypothetical protein	0	0	0	0	0	0	0	0
2730232403	protein of unknown function (DUF4180)	0	0	0	0	0	0	0	0
2730232420	hypothetical protein	0	0	0	0	0	0	0	0
2730232436	hypothetical protein	0	0	0	0	0	0	0	0
2730232437	hypothetical protein	0	0	0	0	0	0	0	0
2730232439	4Fe-4S binding domain-containing protein	0	0	0	0	0	0	0	0
2730232462	hypothetical protein	0	0	0	0	0	0	0	0
2730232464	Surface polysaccharide O-acyltransferase, integral membrane enzyme	0	0	0	0	0	0	0	0
2730232531	hypothetical protein	0	0	0	0	0	0	0	0
2730232534	TonB-dependent outer membrane receptor, SusC/RagA subfamily, signature region	0	0	0	0	0	0	0	0
2730232535	hypothetical protein	0	0	0	0	0	0	0	0
2730232540	hypothetical protein	0	0	0	0	0	0	0	0
2730232541	hypothetical protein	0	0	0	0	0	0	0	0
2730232543	TonB-linked outer membrane protein, SusC/RagA family	0	0	0	0	0	0	0	0
2730232544	Starch-binding associating with outer membrane	0	0	0	0	0	0	0	0
2730232572	zinc-ribbon domain-containing protein	0	0	0	0	0	0	0	0
2730232596	hypothetical protein	0	0	0	0	0	0	0	0
2730232597	hypothetical protein	0	0	0	0	0	0	0	0
2730232618	hypothetical protein	0	0	0	0	0	0	0	0
2730232625	hypothetical protein	0	0	0	0	0	0	0	0
2730232651	Putative NADPH-quinone reductase (modulator of drug activity B)	0	0	0	0	0	0	0	0
2730232663	FG-GAP repeat-containing protein	0	0	0	0	0	0	0	0
2730232672	hypothetical protein	0	0	0	0	0	0	0	0
2730232677	hypothetical protein	0	0	0	0	0	0	0	0
2730232681	Cytochrome oxidase Cu insertion factor, SCO1/SenC/PrrC family	0	0	0	0	0	0	0	0
2730232699	hypothetical protein	0	0	0	0	0	0	0	0
2730232707	hypothetical protein	0	0	0	0	0	0	0	0
2730232719	hypothetical protein	0	0	0	0	0	0	0	0
2730232723	solute carrier family 13 (sodium-dependent dicarboxylate transporter), member 2/3/5	0	0	0	0	0	0	0	0
2730232744	4Fe-4S single cluster domain-containing protein	0	0	0	0	0	0	0	0
2730232745	hypothetical protein	0	0	0	0	0	0	0	0
2730232746	hypothetical protein	0	0	0	0	0	0	0	0
2730232776	hypothetical protein	0	0	0	0	0	0	0	0
2730232793	DNA phosphorothioation-dependent restriction protein DptG	0	0	0	0	0	0	0	0
2730232795	hypothetical protein	0	0	0	0	0	0	0	0
2730232818	hypothetical protein	0	0	0	0	0	0	0	0
2730232835	hypothetical protein	0	0	0	0	0	0	0	0
2730232968	hypothetical protein	0	0	0	0	0	0	0	0
2730232976	hypothetical protein	0	0	0	0	0	0	0	0
2730233009	hypothetical protein	0	0	0	0	0	0	0	0
2730233021	nitric oxide reductase, NorZ apoprotein	0	0	0	0	0	0	0	0
2730233036	Uracil DNA glycosylase superfamily protein	0	0	0	0	0	0	0	0
2730233040	hypothetical protein	0	0	0	0	0	0	0	0
2730233041	hypothetical protein	0	0	0	0	0	0	0	0
2730233052	Nitroreductase	0	0	0	0	0	0	0	0
2730233063	hypothetical protein	0	0	0	0	0	0	0	0
2730233065	hypothetical protein	0	0	0	0	0	0	0	0
2730233083	putative membrane protein	0	0	0	0	0	0	0	0
2730233098	hypothetical protein	0	0	0	0	0	0	0	0
2730233099	hypothetical protein	0	0	0	0	0	0	0	0
2730233101	hypothetical protein	0	0	0	0	0	0	0	0
2730233108	hypothetical protein	0	0	0	0	0	0	0	0
2730233112	hypothetical protein	0	0	0	0	0	0	0	0
2730233115	hypothetical protein	0	0	0	0	0	0	0	0
2730233164	hypothetical protein	0	0	0	0	0	0	0	0
2730233166	four helix bundle protein	0	0	0	0	0	0	0	0
2730233185	hypothetical protein	0	0	0	0	0	0	0	0
2730233225	hypothetical protein	0	0	0	0	0	0	0	0
2730233240	hypothetical protein	0	0	0	0	0	0	0	0
2730233265	potassium/proton antiporter, CPA1 family	0	0	0	0	0	0	0	0
2730233283	hypothetical protein	0	0	0	0	0	0	0	0
2730233299	hypothetical protein	0	0	0	0	0	0	0	0
2730233307	hypothetical protein	0	0	0	0	0	0	0	0
2730233347	hypothetical protein	0	0	0	0	0	0	0	0
2730233356	hypothetical protein	0	0	0	0	0	0	0	0
2730233360	Transposase	0	0	0	0	0	0	0	0
2730233415	hypothetical protein	0	0	0	0	0	0	0	0
2730233425	tryptophan synthase, alpha chain	0	0	0	0	0	0	0	0
2730233426	phosphoribosylanthranilate isomerase	0	0	0	0	0	0	0	0
2730233427	indole-3-glycerol phosphate synthase	0	0	0	0	0	0	0	0
2730233428	anthranilate phosphoribosyltransferase	0	0	0	0	0	0	0	0
2730233430	anthranilate synthase, component I	0	0	0	0	0	0	0	0
2730233431	tryptophan synthase beta chain	0	0	0	0	0	0	0	0
2730233432	hypothetical protein	0	0	0	0	0	0	0	0
2730233440	Por secretion system C-terminal sorting domain-containing protein	0	0	0	0	0	0	0	0
2730233460	hypothetical protein	0	0	0	0	0	0	0	0
2730233471	DNA-3-methyladenine glycosylase I	0	0	0	0	0	0	0	0
2730233480	hypothetical protein	0	0	0	0	0	0	0	0
2730233481	hypothetical protein	0	0	0	0	0	0	0	0
2730233489	Aldo/keto reductase	0	0	0	0	0	0	0	0
2730233500	hypothetical protein	0	0	0	0	0	0	0	0
2730233504	Putative NADPH-quinone reductase (modulator of drug activity B)	0	0	0	0	0	0	0	0
2730233536	hypothetical protein	0	0	0	0	0	0	0	0
2730233555	hypothetical protein	0	0	0	0	0	0	0	0
2730233560	hypothetical protein	0	0	0	0	0	0	0	0
2730233565	hypothetical protein	0	0	0	0	0	0	0	0
2730233576	PDZ domain-containing protein	0	0	0	0	0	0	0	0
2730233618	hypothetical protein	0	0	0	0	0	0	0	0
2730233638	type I restriction enzyme, S subunit	0	0	0	0	0	0	0	0
2730233664	NADH-FMN oxidoreductase RutF, flavin reductase (DIM6/NTAB) family	0	0	0	0	0	0	0	0
2730233672	hypothetical protein	0	0	0	0	0	0	0	0
2730233673	GLPGLI family protein	0	0	0	0	0	0	0	0
2730233676	Na+/H+-dicarboxylate symporter	0	0	0	0	0	0	0	0
2730233677	uroporphyrinogen decarboxylase	0	0	0	0	0	0	0	0
2730233678	Starch-binding associating with outer membrane	0	0	0	0	0	0	0	0
2730233679	TonB-linked outer membrane protein, SusC/RagA family	0	0	0	0	0	0	0	0
2730233680	ABC-type phosphate transport system, substrate-binding protein	0	0	0	0	0	0	0	0
2730233715	hypothetical protein	0	0	0	0	0	0	0	0
2730233720	Helix-turn-helix	0	0	0	0	0	0	0	0
2730233721	hypothetical protein	0	0	0	0	0	0	0	0
2730233738	RNA polymerase sigma-70 factor, ECF subfamily	0	0	0	0	0	0	0	0
2730233739	hypothetical protein	0	0	0	0	0	0	0	0
2730233747	hypothetical protein	0	0	0	0	0	0	0	0
2730233748	hypothetical protein	0	0	0	0	0	0	0	0
2730233754	Methyltransferase domain-containing protein	0	0	0	0	0	0	0	0
2730233762	Protein of unknown function (DUF3160)	0	0	0	0	0	0	0	0
2730233763	hypothetical protein	0	0	0	0	0	0	0	0
2730233764	poly-gamma-glutamate synthesis protein (capsule biosynthesis protein)	0	0	0	0	0	0	0	0
2730233774	DNA-damage-inducible protein D	0	0	0	0	0	0	0	0
2730233878	Cd2+/Zn2+-exporting ATPase	0	0	0	0	0	0	0	0
2730233905	hypothetical protein	0	0	0	0	0	0	0	0
2730233918	hypothetical protein	0	0	0	0	0	0	0	0
2730231889	Outer membrane receptor proteins, mostly Fe transport	0	0	0	1	0	0	1	1
2730232250	two-component system, OmpR family, phosphate regulon sensor histidine kinase PhoR	0	0	0	0	1	0	1	1
2730232527	Uncharacterized conserved protein, LabA/DUF88 family	0	0	0	0	1	0	1	1
2730232689	hypothetical protein	0	0	0	1	0	0	1	1
2730233636	Site-specific recombinase XerD	0	0	0	0	1	0	1	1
2730233639	Predicted nuclease of restriction endonuclease-like (RecB) superfamily, DUF1016 family	0	0	0	0	1	0	1	1
2730233640	type I restriction enzyme M protein	0	0	0	0	1	0	1	1
2730233641	type I restriction enzyme, R subunit	0	0	0	0	1	0	1	1
2730233778	Fic/DOC family protein	0	0	0	1	0	0	1	1
2730231750	ATP-binding cassette protein, ChvD family	0	0	0	1	1	0	2	2
2730232249	DNA-binding response regulator, OmpR family, contains REC and winged-helix (wHTH) domain	0	0	0	1	1	0	2	2
2730232417	hypothetical protein	0	0	0	1	1	0	2	2
2730232449	iron complex outermembrane recepter protein	0	0	0	1	1	0	2	2
2730232671	Co-chaperonin GroES (HSP10)	0	0	0	1	1	0	2	2
2730233129	DNA topoisomerase-3	0	0	0	1	1	0	2	2
2730233441	preQ(0) biosynthesis protein QueC	0	0	0	1	1	0	2	2
2730233496	hypothetical protein	0	0	0	1	1	0	2	2
2730233554	transcriptional regulator, TetR family	0	0	0	1	1	0	2	2
2730233649	protein of unknown function (DUF4286)	0	0	0	1	1	0	2	2
2730233758	Glycosyltransferase involved in cell wall bisynthesis	0	0	0	1	1	0	2	2
2730231433	hypothetical protein	0	0	1	0	0	1	0	1
2730231512	hypothetical protein	0	1	0	0	0	1	0	1
2730231594	hypothetical protein	1	0	0	0	0	1	0	1
2730231670	Helix-turn-helix domain-containing protein	0	0	1	0	0	1	0	1
2730231673	Transcriptional regulator, predicted component of viral defense system	0	0	1	0	0	1	0	1
2730231774	hypothetical protein	0	0	1	0	0	1	0	1
2730231780	hypothetical protein	0	0	1	0	0	1	0	1
2730231781	hypothetical protein	0	1	0	0	0	1	0	1
2730231891	hypothetical protein	0	1	0	0	0	1	0	1
2730231893	TonB-linked outer membrane protein, SusC/RagA family	0	0	1	0	0	1	0	1
2730231894	Starch-binding associating with outer membrane	0	0	1	0	0	1	0	1
2730231971	hypothetical protein	0	1	0	0	0	1	0	1
2730231977	hypothetical protein	0	0	1	0	0	1	0	1
2730231987	Fucose permease	0	0	1	0	0	1	0	1
2730231989	hypothetical protein	0	0	1	0	0	1	0	1
2730231990	hypothetical protein	0	0	1	0	0	1	0	1
2730232073	hypothetical protein	0	1	0	0	0	1	0	1
2730232077	Bacteriophage holin family protein	0	0	1	0	0	1	0	1
2730232131	Por secretion system C-terminal sorting domain-containing protein	1	0	0	0	0	1	0	1
2730232238	hypothetical protein	0	1	0	0	0	1	0	1
2730232248	hypothetical protein	1	0	0	0	0	1	0	1
2730232341	GLPGLI family protein	0	0	1	0	0	1	0	1
2730232342	GLPGLI family protein	0	0	1	0	0	1	0	1
2730232360	hypothetical protein	0	0	1	0	0	1	0	1
2730232373	hypothetical protein	0	0	1	0	0	1	0	1
2730232444	hypothetical protein	0	0	1	0	0	1	0	1
2730232481	hypothetical protein	1	0	0	0	0	1	0	1
2730232518	hypothetical protein	0	1	0	0	0	1	0	1
2730232546	hypothetical protein	0	0	1	0	0	1	0	1
2730232605	hypothetical protein	1	0	0	0	0	1	0	1
2730232608	dipeptidase E	0	1	0	0	0	1	0	1
2730232720	hypothetical protein	0	1	0	0	0	1	0	1
2730232798	hypothetical protein	1	0	0	0	0	1	0	1
2730233001	hypothetical protein	1	0	0	0	0	1	0	1
2730233008	hypothetical protein	1	0	0	0	0	1	0	1
2730233066	hypothetical protein	0	1	0	0	0	1	0	1
2730233071	hypothetical protein	0	1	0	0	0	1	0	1
2730233072	N-terminal domain of galactosyltransferase	0	1	0	0	0	1	0	1
2730233073	Glycosyltransferase family 10 (fucosyltransferase) C-term	0	1	0	0	0	1	0	1
2730233074	Methyltransferase FkbM domain-containing protein	0	1	0	0	0	1	0	1
2730233078	Membrane protein involved in the export of O-antigen and teichoic acid	0	1	0	0	0	1	0	1
2730233109	hypothetical protein	0	1	0	0	0	1	0	1
2730233113	hypothetical protein	1	0	0	0	0	1	0	1
2730233124	protein of unknown function (DUF4357)	0	1	0	0	0	1	0	1
2730233150	protein of unknown function (DUF4160)	0	1	0	0	0	1	0	1
2730233334	Predicted nuclease of the RNAse H fold, HicB family	0	0	1	0	0	1	0	1
2730233359	Fucose permease	0	0	1	0	0	1	0	1
2730233408	hypothetical protein	0	0	1	0	0	1	0	1
2730233457	hypothetical protein	0	1	0	0	0	1	0	1
2730233559	hypothetical protein	1	0	0	0	0	1	0	1
2730233607	hypothetical protein	0	0	1	0	0	1	0	1
2730233753	Glycosyltransferase involved in cell wall bisynthesis	1	0	0	0	0	1	0	1
2730233800	hypothetical protein	0	0	1	0	0	1	0	1
2730233845	CrcB protein	0	1	0	0	0	1	0	1
2730233854	AAA domain-containing protein, putative AbiEii toxin, Type IV TA system	0	0	1	0	0	1	0	1
2730232147	hypothetical protein	0	0	1	0	1	1	1	2
2730233385	Protein of unknown function (DUF3408)	1	0	0	1	0	1	1	2
2730231516	Helix-turn-helix domain-containing protein	0	0	1	1	1	1	2	3
2730231672	Helix-turn-helix domain-containing protein	0	0	1	1	1	1	2	3
2730231900	hypothetical protein	0	0	1	1	1	1	2	3
2730231988	hypothetical protein	0	0	1	1	1	1	2	3
2730232405	single-strand binding protein	1	0	0	1	1	1	2	3
2730232476	glucose-1-phosphate thymidylyltransferase	0	1	0	1	1	1	2	3
2730233068	UDP-N-Acetylglucosamine 2-epimerase	0	1	0	1	1	1	2	3
2730233357	Trypsin-like peptidase domain-containing protein	0	0	1	1	1	1	2	3
2730233645	Helix-turn-helix domain-containing protein	0	0	1	1	1	1	2	3
2730233705	ATP-binding cassette, subfamily B	0	0	1	1	1	1	2	3
2730233706	ATP-binding cassette, subfamily B	0	0	1	1	1	1	2	3
2730233708	Outer membrane receptor proteins, mostly Fe transport	0	0	1	1	1	1	2	3
2730233709	hypothetical protein	0	0	1	1	1	1	2	3
2730233710	AraC-type DNA-binding protein	0	0	1	1	1	1	2	3
2730233822	Transposase DDE domain-containing protein	1	0	0	1	1	1	2	3
2730231394	hypothetical protein	1	1	0	0	0	2	0	2
2730231480	Outer membrane receptor proteins, mostly Fe transport	1	0	1	0	0	2	0	2
2730231482	DNA-binding response regulator, OmpR family, contains REC and winged-helix (wHTH) domain	1	0	1	0	0	2	0	2
2730231508	hypothetical protein	1	0	1	0	0	2	0	2
2730231519	hypothetical protein	1	1	0	0	0	2	0	2
2730231520	Transposase DDE domain group 1	1	1	0	0	0	2	0	2
2730231521	Starch-binding associating with outer membrane	1	1	0	0	0	2	0	2
2730231522	TonB-linked outer membrane protein, SusC/RagA family	1	1	0	0	0	2	0	2
2730231523	hypothetical protein	1	1	0	0	0	2	0	2
2730231524	Transposase DDE domain group 1	1	1	0	0	0	2	0	2
2730231529	Transposase DDE domain group 1	1	1	0	0	0	2	0	2
2730231530	hypothetical protein	1	1	0	0	0	2	0	2
2730231544	Thiol-disulfide isomerase or thioredoxin	1	1	0	0	0	2	0	2
2730231545	RagB/SusD domain-containing protein	1	1	0	0	0	2	0	2
2730231564	hypothetical protein	0	1	1	0	0	2	0	2
2730231581	hypothetical protein	1	0	1	0	0	2	0	2
2730231644	hypothetical protein	0	1	1	0	0	2	0	2
2730231679	Cellulose biosynthesis protein BcsQ	1	0	1	0	0	2	0	2
2730231680	Protein of unknown function (DUF3408)	1	0	1	0	0	2	0	2
2730231694	hypothetical protein	1	0	1	0	0	2	0	2
2730231701	Outer membrane receptor proteins, mostly Fe transport	1	1	0	0	0	2	0	2
2730231729	hypothetical protein	0	1	1	0	0	2	0	2
2730231755	TonB-linked outer membrane protein, SusC/RagA family	1	1	0	0	0	2	0	2
2730231756	Starch-binding associating with outer membrane	1	1	0	0	0	2	0	2
2730231757	hypothetical protein	1	0	1	0	0	2	0	2
2730231765	hypothetical protein	0	1	1	0	0	2	0	2
2730231766	hypothetical protein	0	1	1	0	0	2	0	2
2730231767	BRO family, N-terminal domain	0	1	1	0	0	2	0	2
2730231768	hypothetical protein	0	1	1	0	0	2	0	2
2730231769	hypothetical protein	0	1	1	0	0	2	0	2
2730231771	hypothetical protein	0	1	1	0	0	2	0	2
2730231772	hypothetical protein	0	1	1	0	0	2	0	2
2730231773	hypothetical protein	0	1	1	0	0	2	0	2
2730231775	hypothetical protein	0	1	1	0	0	2	0	2
2730231776	hypothetical protein	0	1	1	0	0	2	0	2
2730231777	hypothetical protein	0	1	1	0	0	2	0	2
2730231778	Protein of unknown function (DUF3164)	0	1	1	0	0	2	0	2
2730231779	Haloacid dehalogenase-like hydrolase	0	1	1	0	0	2	0	2
2730231782	hypothetical protein	0	1	1	0	0	2	0	2
2730231785	hypothetical protein	0	1	1	0	0	2	0	2
2730231787	hypothetical protein	0	1	1	0	0	2	0	2
2730231790	hypothetical protein	0	1	1	0	0	2	0	2
2730231797	Bacteriophage holin family protein	0	1	1	0	0	2	0	2
2730231806	RNA-directed DNA polymerase	1	0	1	0	0	2	0	2
2730231815	SusD family protein	1	1	0	0	0	2	0	2
2730231816	TonB-linked outer membrane protein, SusC/RagA family	1	1	0	0	0	2	0	2
2730231849	membrane fusion protein, multidrug efflux system	0	1	1	0	0	2	0	2
2730231850	hypothetical protein	1	0	1	0	0	2	0	2
2730231863	Sel1 repeat-containing protein	1	1	0	0	0	2	0	2
2730231880	Helix-turn-helix	1	0	1	0	0	2	0	2
2730231888	hypothetical protein	0	1	1	0	0	2	0	2
2730231915	hypothetical protein	1	0	1	0	0	2	0	2
2730231959	hypothetical protein	0	1	1	0	0	2	0	2
2730231963	hypothetical protein	0	1	1	0	0	2	0	2
2730231965	hypothetical protein	0	1	1	0	0	2	0	2
2730231970	hypothetical protein	0	1	1	0	0	2	0	2
2730231972	Haloacid dehalogenase-like hydrolase	0	1	1	0	0	2	0	2
2730231973	Protein of unknown function (DUF3164)	0	1	1	0	0	2	0	2
2730231974	hypothetical protein	0	1	1	0	0	2	0	2
2730231975	hypothetical protein	0	1	1	0	0	2	0	2
2730231976	hypothetical protein	0	1	1	0	0	2	0	2
2730231978	hypothetical protein	0	1	1	0	0	2	0	2
2730231979	hypothetical protein	0	1	1	0	0	2	0	2
2730231980	hypothetical protein	0	1	1	0	0	2	0	2
2730231982	hypothetical protein	0	1	1	0	0	2	0	2
2730231983	BRO family, N-terminal domain	0	1	1	0	0	2	0	2
2730231984	regulatory protein, gntR family	0	1	1	0	0	2	0	2
2730231985	Helix-turn-helix	0	1	1	0	0	2	0	2
2730232059	hypothetical protein	0	1	1	0	0	2	0	2
2730232060	BRO family, N-terminal domain	0	1	1	0	0	2	0	2
2730232061	hypothetical protein	0	1	1	0	0	2	0	2
2730232064	hypothetical protein	0	1	1	0	0	2	0	2
2730232065	hypothetical protein	0	1	1	0	0	2	0	2
2730232066	hypothetical protein	0	1	1	0	0	2	0	2
2730232067	hypothetical protein	0	1	1	0	0	2	0	2
2730232068	hypothetical protein	0	1	1	0	0	2	0	2
2730232069	hypothetical protein	0	1	1	0	0	2	0	2
2730232070	Protein of unknown function (DUF3164)	0	1	1	0	0	2	0	2
2730232071	Haloacid dehalogenase-like hydrolase	0	1	1	0	0	2	0	2
2730232072	hypothetical protein	0	1	1	0	0	2	0	2
2730232074	hypothetical protein	0	1	1	0	0	2	0	2
2730232086	hypothetical protein	0	1	1	0	0	2	0	2
2730232116	hypothetical protein	1	1	0	0	0	2	0	2
2730232175	hypothetical protein	1	1	0	0	0	2	0	2
2730232208	Outer membrane protein beta-barrel domain-containing protein	1	0	1	0	0	2	0	2
2730232282	pyruvate formate lyase activating enzyme	1	1	0	0	0	2	0	2
2730232283	formate C-acetyltransferase	1	1	0	0	0	2	0	2
2730232340	hypothetical protein	0	1	1	0	0	2	0	2
2730232343	hypothetical protein	1	1	0	0	0	2	0	2
2730232372	repeat domain (List_Bact_rpt)	1	0	1	0	0	2	0	2
2730232401	4'-phosphopantetheinyl transferase superfamily protein	1	1	0	0	0	2	0	2
2730232419	hypothetical protein	0	1	1	0	0	2	0	2
2730232452	hypothetical protein	1	0	1	0	0	2	0	2
2730232508	hypothetical protein	1	1	0	0	0	2	0	2
2730232556	Por secretion system C-terminal sorting domain-containing protein	1	0	1	0	0	2	0	2
2730232569	hypothetical protein	1	1	0	0	0	2	0	2
2730232630	hypothetical protein	1	0	1	0	0	2	0	2
2730232644	hypothetical protein	0	1	1	0	0	2	0	2
2730232725	Transposase DDE domain-containing protein	1	1	0	0	0	2	0	2
2730232730	RNA-directed DNA polymerase	1	0	1	0	0	2	0	2
2730232732	hypothetical protein	1	0	1	0	0	2	0	2
2730232772	hypothetical protein	0	1	1	0	0	2	0	2
2730232792	Putative binding domain-containing protein, N-terminal	1	0	1	0	0	2	0	2
2730232801	hypothetical protein	0	1	1	0	0	2	0	2
2730232834	hypothetical protein	1	0	1	0	0	2	0	2
2730232926	nicotinamidase/pyrazinamidase	0	1	1	0	0	2	0	2
2730232993	hypothetical protein	0	1	1	0	0	2	0	2
2730233020	hypothetical protein	1	1	0	0	0	2	0	2
2730233032	hypothetical protein	1	0	1	0	0	2	0	2
2730233050	hypothetical protein	0	1	1	0	0	2	0	2
2730233051	hypothetical protein	0	1	1	0	0	2	0	2
2730233100	Ig-like domain (group 2)	1	1	0	0	0	2	0	2
2730233106	hypothetical protein	1	0	1	0	0	2	0	2
2730233107	Putative binding domain-containing protein, N-terminal	1	0	1	0	0	2	0	2
2730233110	hypothetical protein	1	1	0	0	0	2	0	2
2730233111	YARHG domain-containing protein	1	1	0	0	0	2	0	2
2730233114	hypothetical protein	1	1	0	0	0	2	0	2
2730233116	hypothetical protein	1	1	0	0	0	2	0	2
2730233117	hypothetical protein	1	1	0	0	0	2	0	2
2730233127	Flagellum-specific peptidoglycan hydrolase FlgJ	1	1	0	0	0	2	0	2
2730233138	death on curing protein	1	1	0	0	0	2	0	2
2730233139	hypothetical protein	1	1	0	0	0	2	0	2
2730233157	hypothetical protein	1	1	0	0	0	2	0	2
2730233270	hypothetical protein	1	1	0	0	0	2	0	2
2730233271	hypothetical protein	1	0	1	0	0	2	0	2
2730233279	toxin YoeB	1	0	1	0	0	2	0	2
2730233280	hypothetical protein	1	0	1	0	0	2	0	2
2730233353	RNA-directed DNA polymerase	1	0	1	0	0	2	0	2
2730233358	Transposase DDE domain-containing protein	1	1	0	0	0	2	0	2
2730233379	RNA-directed DNA polymerase	1	0	1	0	0	2	0	2
2730233391	RNA-directed DNA polymerase	1	0	1	0	0	2	0	2
2730233418	hypothetical protein	1	0	1	0	0	2	0	2
2730233448	protein of unknown function (DUF4387)	1	0	1	0	0	2	0	2
2730233464	hypothetical protein	0	1	1	0	0	2	0	2
2730233476	hypothetical protein	0	1	1	0	0	2	0	2
2730233562	TonB-linked outer membrane protein, SusC/RagA family	1	0	1	0	0	2	0	2
2730233563	Starch-binding associating with outer membrane	1	0	1	0	0	2	0	2
2730233578	hypothetical protein	1	1	0	0	0	2	0	2
2730233608	repeat domain (List_Bact_rpt)	1	0	1	0	0	2	0	2
2730233615	hypothetical protein	1	0	1	0	0	2	0	2
2730233626	RNA-directed DNA polymerase	1	0	1	0	0	2	0	2
2730233632	Protein of unknown function (DUF3408)	1	0	1	0	0	2	0	2
2730233633	Cellulose biosynthesis protein BcsQ	1	0	1	0	0	2	0	2
2730233662	Phage-related protein	1	0	1	0	0	2	0	2
2730233717	Uncharacterized conserved protein, contains ParB-like and HNH nuclease domains	1	1	0	0	0	2	0	2
2730233736	Predicted nuclease of the RNAse H fold, HicB family	0	1	1	0	0	2	0	2
2730233779	hypothetical protein	0	1	1	0	0	2	0	2
2730233818	Protein of unknown function (DUF2442)	1	1	0	0	0	2	0	2
2730233877	hypothetical protein	0	1	1	0	0	2	0	2
2730233894	hypothetical protein	1	0	1	0	0	2	0	2
2730233925	hypothetical protein	1	0	1	0	0	2	0	2
2730231510	protein of unknown function (DUF3872)	1	0	1	0	1	2	1	3
2730231692	protein of unknown function (DUF3872)	1	0	1	0	1	2	1	3
2730231814	Relaxase/Mobilisation nuclease domain-containing protein	0	1	1	0	1	2	1	3
2730231939	Relaxase/Mobilisation nuclease domain-containing protein	0	1	1	0	1	2	1	3
2730231940	hypothetical protein	0	1	1	0	1	2	1	3
2730231941	Protein of unknown function (DUF3408)	0	1	1	0	1	2	1	3
2730231942	Toprim-like	0	1	1	0	1	2	1	3
2730232101	putative ABC transport system permease protein	0	1	1	0	1	2	1	3
2730232162	Toprim-like	0	1	1	0	1	2	1	3
2730232163	Protein of unknown function (DUF3408)	0	1	1	0	1	2	1	3
2730232164	hypothetical protein	0	1	1	0	1	2	1	3
2730232165	Relaxase/Mobilisation nuclease domain-containing protein	0	1	1	0	1	2	1	3
2730232166	Relaxase/Mobilisation nuclease domain-containing protein	0	1	1	0	1	2	1	3
2730232167	hypothetical protein	0	1	1	0	1	2	1	3
2730232168	Protein of unknown function (DUF3408)	0	1	1	0	1	2	1	3
2730232169	CHC2 zinc finger	0	1	1	0	1	2	1	3
2730232487	hypothetical protein	0	1	1	0	1	2	1	3
2730232488	Relaxase/Mobilisation nuclease domain-containing protein	0	1	1	0	1	2	1	3
2730232489	hypothetical protein	0	1	1	0	1	2	1	3
2730232547	Relaxase/Mobilisation nuclease domain-containing protein	0	1	1	0	1	2	1	3
2730232548	hypothetical protein	0	1	1	0	1	2	1	3
2730232905	Relaxase/Mobilisation nuclease domain-containing protein	0	1	1	0	1	2	1	3
2730232906	hypothetical protein	0	1	1	0	1	2	1	3
2730232907	Protein of unknown function (DUF3408)	0	1	1	0	1	2	1	3
2730232908	Toprim-like	0	1	1	0	1	2	1	3
2730233401	hypothetical protein	1	1	0	1	0	2	1	3
2730233406	hypothetical protein	0	1	1	0	1	2	1	3
2730233407	hypothetical protein	0	1	1	0	1	2	1	3
2730233416	protein of unknown function (DUF3872)	1	0	1	0	1	2	1	3
2730233497	Uncharacterized membrane protein YjjP, DUF1212 family	1	0	1	0	1	2	1	3
2730233498	Uncharacterized membrane protein YjjB, DUF3815 family	1	0	1	0	1	2	1	3
2730233499	hypothetical protein	1	0	1	0	1	2	1	3
2730233581	hypothetical protein	1	1	0	1	0	2	1	3
2730233617	protein of unknown function (DUF3872)	1	0	1	0	1	2	1	3
2730233698	Relaxase/Mobilisation nuclease domain-containing protein	0	1	1	0	1	2	1	3
2730233699	hypothetical protein	0	1	1	0	1	2	1	3
2730233700	hypothetical protein	0	1	1	0	1	2	1	3
2730233831	Toprim-like	0	1	1	0	1	2	1	3
2730233832	Protein of unknown function (DUF3408)	0	1	1	0	1	2	1	3
2730233833	hypothetical protein	0	1	1	0	1	2	1	3
2730233834	Relaxase/Mobilisation nuclease domain-containing protein	0	1	1	0	1	2	1	3
2730233842	protein of unknown function (DUF4783)	1	0	1	0	1	2	1	3
2730233870	Relaxase/Mobilisation nuclease domain-containing protein	0	1	1	0	1	2	1	3
2730233871	hypothetical protein	0	1	1	0	1	2	1	3
2730233872	Protein of unknown function (DUF3408)	0	1	1	0	1	2	1	3
2730233873	Toprim-like	0	1	1	0	1	2	1	3
2730231397	Peptidase family M23	0	1	1	1	1	2	2	4
2730231422	bile acid:Na+ symporter, BASS family	1	1	0	1	1	2	2	4
2730231443	electron transfer flavoprotein alpha subunit apoprotein	0	1	1	1	1	2	2	4
2730231444	electron transfer flavoprotein beta subunit	0	1	1	1	1	2	2	4
2730231445	Zn-dependent dipeptidase, dipeptidase homolog	1	1	0	1	1	2	2	4
2730231448	small subunit ribosomal protein S20	1	1	0	1	1	2	2	4
2730231492	pyruvate kinase	1	0	1	1	1	2	2	4
2730231493	Predicted O-methyltransferase YrrM	1	0	1	1	1	2	2	4
2730231494	ribosome-binding factor A	1	0	1	1	1	2	2	4
2730231496	zinc transport system substrate-binding protein	1	0	1	1	1	2	2	4
2730231497	zinc transport system ATP-binding protein	1	0	1	1	1	2	2	4
2730231509	lysozyme	1	0	1	1	1	2	2	4
2730231562	outer membrane receptor for ferrienterochelin and colicins	0	1	1	1	1	2	2	4
2730231563	1,4-dihydroxy-2-naphthoate prenyltransferase	0	1	1	1	1	2	2	4
2730231598	four helix bundle protein	1	1	0	1	1	2	2	4
2730231693	lysozyme	1	0	1	1	1	2	2	4
2730231864	GTP-binding protein LepA	1	1	0	1	1	2	2	4
2730231881	hypothetical protein	1	0	1	1	1	2	2	4
2730231882	alpha-amylase	1	0	1	1	1	2	2	4
2730231883	(1->4)-alpha-D-glucan synthase (ADP-glucose)	1	0	1	1	1	2	2	4
2730231899	hypothetical protein	0	1	1	1	1	2	2	4
2730231901	flotillin	0	1	1	1	1	2	2	4
2730231943	Virulence-associated protein E	0	1	1	1	1	2	2	4
2730231944	Helix-turn-helix domain-containing protein	0	1	1	1	1	2	2	4
2730231945	hypothetical protein	0	1	1	1	1	2	2	4
2730232044	Family of unknown function (DUF490)	0	1	1	1	1	2	2	4
2730232045	Surface antigen	0	1	1	1	1	2	2	4
2730232046	GTP-binding protein HflX	1	0	1	1	1	2	2	4
2730232160	Helix-turn-helix domain-containing protein	0	1	1	1	1	2	2	4
2730232161	Virulence-associated protein E	0	1	1	1	1	2	2	4
2730232170	Virulence-associated protein E	0	1	1	1	1	2	2	4
2730232171	Helix-turn-helix domain-containing protein	0	1	1	1	1	2	2	4
2730232187	hypothetical protein	0	1	1	1	1	2	2	4
2730232191	L-threonylcarbamoyladenylate synthase	0	1	1	1	1	2	2	4
2730232192	Outer membrane protein assembly factor BamA	0	1	1	1	1	2	2	4
2730232386	ferrous iron transport protein B	1	1	0	1	1	2	2	4
2730232388	NAD(P)H-hydrate epimerase	1	1	0	1	1	2	2	4
2730232389	hypothetical protein	1	1	0	1	1	2	2	4
2730232390	ATP-binding protein involved in chromosome partitioning	1	1	0	1	1	2	2	4
2730232391	tRNA (guanine-N(7)-)-methyltransferase	1	1	0	1	1	2	2	4
2730232396	D-alanyl-lipoteichoic acid acyltransferase DltB, MBOAT superfamily	1	1	0	1	1	2	2	4
2730232402	gliding motility-associated lipoprotein GldD	1	1	0	1	1	2	2	4
2730232404	gliding motility-associated protein GldE	1	1	0	1	1	2	2	4
2730232406	A/G-specific DNA-adenine glycosylase	1	1	0	1	1	2	2	4
2730232456	hypothetical protein	0	1	1	1	1	2	2	4
2730232473	Na+-transporting NADH:ubiquinone oxidoreductase subunit D	1	1	0	1	1	2	2	4
2730232475	NADH:ubiquinone oxidoreductase, Na(+)-translocating, F subunit	1	1	0	1	1	2	2	4
2730232477	Outer membrane protein OmpA	1	1	0	1	1	2	2	4
2730232478	Dipeptidyl aminopeptidase/acylaminoacyl peptidase	1	1	0	1	1	2	2	4
2730232511	periplasmic chaperone for outer membrane proteins Skp	0	1	1	1	1	2	2	4
2730232591	RNase HII	1	1	0	1	1	2	2	4
2730232631	sulfate permease, SulP family	1	1	0	1	1	2	2	4
2730232648	Transcription antitermination factor NusG	0	1	1	1	1	2	2	4
2730232660	Protein of unknown function (DUF1232)	1	1	0	1	1	2	2	4
2730232698	zinc transport system permease protein	1	1	0	1	1	2	2	4
2730232703	acyl carrier protein	0	1	1	1	1	2	2	4
2730232704	hypothetical protein	0	1	1	1	1	2	2	4
2730232706	acyl-CoA thioester hydrolase	0	1	1	1	1	2	2	4
2730232909	Virulence-associated protein E	0	1	1	1	1	2	2	4
2730232910	Helix-turn-helix domain-containing protein	0	1	1	1	1	2	2	4
2730232911	Helix-turn-helix domain-containing protein	0	1	1	1	1	2	2	4
2730232916	hypothetical protein	0	1	1	1	1	2	2	4
2730233118	octaprenyl-diphosphate synthase	1	1	0	1	1	2	2	4
2730233119	DNA polymerase I	1	1	0	1	1	2	2	4
2730233121	orotidine-5'-phosphate decarboxylase	1	1	0	1	1	2	2	4
2730233123	bacterial peptide chain release factor 1 (bRF-1)	1	1	0	1	1	2	2	4
2730233125	phosphoribosylformylglycinamidine cyclo-ligase	1	1	0	1	1	2	2	4
2730233126	Flagellum-specific peptidoglycan hydrolase FlgJ	1	1	0	1	1	2	2	4
2730233128	cytidine deaminase	1	1	0	1	1	2	2	4
2730233130	RNA polymerase sigma-70 factor, ECF subfamily	1	1	0	1	1	2	2	4
2730233144	Biotin carboxyl carrier protein	1	1	0	1	1	2	2	4
2730233146	6-phosphofructokinase	1	1	0	1	1	2	2	4
2730233152	Sugar lactone lactonase YvrE	1	1	0	1	1	2	2	4
2730233170	excinuclease ABC subunit A	1	0	1	1	1	2	2	4
2730233349	hypothetical protein	1	0	1	1	1	2	2	4
2730233350	Abortive infection bacteriophage resistance protein	1	0	1	1	1	2	2	4
2730233369	hypothetical protein	1	0	1	1	1	2	2	4
2730233417	lysozyme	1	0	1	1	1	2	2	4
2730233490	tRNA dimethylallyltransferase	1	0	1	1	1	2	2	4
2730233491	pRiA4b ORF-3-like protein	1	0	1	1	1	2	2	4
2730233513	arabinose-5-phosphate isomerase	0	1	1	1	1	2	2	4
2730233514	hypothetical protein	0	1	1	1	1	2	2	4
2730233516	Acetyltransferase (GNAT) domain-containing protein	1	1	0	1	1	2	2	4
2730233572	NTE family protein	0	1	1	1	1	2	2	4
2730233574	ribose-phosphate pyrophosphokinase	0	1	1	1	1	2	2	4
2730233575	Cupin domain-containing protein	0	1	1	1	1	2	2	4
2730233577	valyl-tRNA synthetase	1	1	0	1	1	2	2	4
2730233591	putative sigma-54 modulation protein	1	1	0	1	1	2	2	4
2730233616	lysozyme	1	0	1	1	1	2	2	4
2730233646	hypothetical protein	1	0	1	1	1	2	2	4
2730233702	Virulence-associated protein E	0	1	1	1	1	2	2	4
2730233703	Helix-turn-helix domain-containing protein	0	1	1	1	1	2	2	4
2730233718	23S rRNA pseudouridine1911/1915/1917 synthase	0	1	1	1	1	2	2	4
2730233735	hypothetical protein	0	1	1	1	1	2	2	4
2730233741	Acetylornithine deacetylase/Succinyl-diaminopimelate desuccinylase	0	1	1	1	1	2	2	4
2730233801	phosphatidate cytidylyltransferase	1	1	0	1	1	2	2	4
2730233802	cell division protease FtsH	1	1	0	1	1	2	2	4
2730233803	ribosome-associated protein	1	1	0	1	1	2	2	4
2730233805	probable protein-translocating porin PorT	1	1	0	1	1	2	2	4
2730233806	hydroxylamine reductase	1	1	0	1	1	2	2	4
2730233807	starvation-inducible DNA-binding protein	1	1	0	1	1	2	2	4
2730233816	hypothetical protein	1	0	1	1	1	2	2	4
2730233828	Helix-turn-helix domain-containing protein	0	1	1	1	1	2	2	4
2730233829	Helix-turn-helix domain-containing protein	0	1	1	1	1	2	2	4
2730233830	Virulence-associated protein E	0	1	1	1	1	2	2	4
2730233868	23S rRNA (guanosine2251-2'-O)-methyltransferase	0	1	1	1	1	2	2	4
2730233874	hypothetical protein	0	1	1	1	1	2	2	4
2730233898	2-keto-4-pentenoate hydratase/2-oxohepta-3-ene-1,7-dioic acid hydratase (catechol pathway)	0	1	1	1	1	2	2	4
2730233899	redox-sensing transcriptional repressor	0	1	1	1	1	2	2	4
2730233930	methionine synthase (B12-dependent)	0	1	1	1	1	2	2	4
2730231385	Plasmid maintenance system killer protein	1	1	1	0	0	3	0	3
2730231386	addiction module antidote protein, HigA family	1	1	1	0	0	3	0	3
2730231387	hypothetical protein	1	1	1	0	0	3	0	3
2730231399	UDP-N-acetylglucosamine 1-carboxyvinyltransferase	1	1	1	0	0	3	0	3
2730231407	myo-inositol-1-phosphate synthase	1	1	1	0	0	3	0	3
2730231410	hypothetical protein	1	1	1	0	0	3	0	3
2730231423	Carboxypeptidase regulatory-like domain-containing protein	1	1	1	0	0	3	0	3
2730231434	3-oxoacyl-[acyl-carrier-protein] synthase-3	1	1	1	0	0	3	0	3
2730231435	hypothetical protein	1	1	1	0	0	3	0	3
2730231437	hypothetical protein	1	1	1	0	0	3	0	3
2730231456	branched-chain amino acid:cation transporter, LIVCS family	1	1	1	0	0	3	0	3
2730231457	Predicted Zn-dependent peptidase	1	1	1	0	0	3	0	3
2730231459	outer membrane receptor for ferrienterochelin and colicins	1	1	1	0	0	3	0	3
2730231461	HmuY protein	1	1	1	0	0	3	0	3
2730231462	PepSY-associated TM region	1	1	1	0	0	3	0	3
2730231468	regulatory protein	1	1	1	0	0	3	0	3
2730231475	hypothetical protein	1	1	1	0	0	3	0	3
2730231476	Outer membrane protein beta-barrel domain-containing protein	1	1	1	0	0	3	0	3
2730231481	Signal transduction histidine kinase	1	1	1	0	0	3	0	3
2730231486	hypothetical protein	1	1	1	0	0	3	0	3
2730231489	putative efflux protein, MATE family	1	1	1	0	0	3	0	3
2730231500	Cys-tRNA(Pro)/Cys-tRNA(Cys) deacylase	1	1	1	0	0	3	0	3
2730231501	Starch-binding associating with outer membrane	1	1	1	0	0	3	0	3
2730231502	TonB-linked outer membrane protein, SusC/RagA family	1	1	1	0	0	3	0	3
2730231514	Nucleotidyl transferase AbiEii toxin, Type IV TA system	1	1	1	0	0	3	0	3
2730231533	hypothetical protein	1	1	1	0	0	3	0	3
2730231537	hypothetical protein	1	1	1	0	0	3	0	3
2730231546	TonB-linked outer membrane protein, SusC/RagA family	1	1	1	0	0	3	0	3
2730231549	Outer membrane receptor proteins, mostly Fe transport	1	1	1	0	0	3	0	3
2730231550	hypothetical protein	1	1	1	0	0	3	0	3
2730231552	ADP-ribosylglycohydrolase	1	1	1	0	0	3	0	3
2730231560	hypothetical protein	1	1	1	0	0	3	0	3
2730231565	hypothetical protein	1	1	1	0	0	3	0	3
2730231566	hypothetical protein	1	1	1	0	0	3	0	3
2730231567	hypothetical protein	1	1	1	0	0	3	0	3
2730231588	Lrp/AsnC family transcriptional regulator, leucine-responsive regulatory protein	1	1	1	0	0	3	0	3
2730231596	hypothetical protein	1	1	1	0	0	3	0	3
2730231614	sirohydrochlorin cobaltochelatase	1	1	1	0	0	3	0	3
2730231615	outer membrane receptor for ferrienterochelin and colicins	1	1	1	0	0	3	0	3
2730231616	outer membrane receptor for ferrienterochelin and colicins	1	1	1	0	0	3	0	3
2730231622	nicotinate phosphoribosyltransferase	1	1	1	0	0	3	0	3
2730231647	bile acid:Na+ symporter, BASS family	1	1	1	0	0	3	0	3
2730231664	protein of unknown function (DUF4292)	1	1	1	0	0	3	0	3
2730231665	Septal ring factor EnvC, activator of murein hydrolases AmiA and AmiB	1	1	1	0	0	3	0	3
2730231681	hypothetical protein	1	1	1	0	0	3	0	3
2730231703	cytochrome c-type biogenesis protein CcsB	1	1	1	0	0	3	0	3
2730231735	fructose-bisphosphate aldolase	1	1	1	0	0	3	0	3
2730231736	phosphoglycerate mutase	1	1	1	0	0	3	0	3
2730231737	Alpha-L-arabinofuranosidase C-terminus	1	1	1	0	0	3	0	3
2730231793	hypothetical protein	1	1	1	0	0	3	0	3
2730231798	hypothetical protein	1	1	1	0	0	3	0	3
2730231803	hypothetical protein	1	1	1	0	0	3	0	3
2730231823	hypothetical protein	1	1	1	0	0	3	0	3
2730231825	hypothetical protein	1	1	1	0	0	3	0	3
2730231834	DNA recombination protein RmuC	1	1	1	0	0	3	0	3
2730231837	3-hydroxyacyl-[acyl-carrier-protein] dehydratase	1	1	1	0	0	3	0	3
2730231838	hypothetical protein	1	1	1	0	0	3	0	3
2730231847	efflux transporter, outer membrane factor (OMF) lipoprotein, NodT family	1	1	1	0	0	3	0	3
2730231848	hydrophobe/amphiphile efflux-1 (HAE1) family protein	1	1	1	0	0	3	0	3
2730231853	Outer membrane protein beta-barrel domain-containing protein	1	1	1	0	0	3	0	3
2730231854	hypothetical protein	1	1	1	0	0	3	0	3
2730231855	hypothetical protein	1	1	1	0	0	3	0	3
2730231865	hypothetical protein	1	1	1	0	0	3	0	3
2730231872	hypothetical protein	1	1	1	0	0	3	0	3
2730231895	HmuY protein	1	1	1	0	0	3	0	3
2730231896	Peptidase M64 N-terminus	1	1	1	0	0	3	0	3
2730231897	hypothetical protein	1	1	1	0	0	3	0	3
2730231898	dipeptidyl-peptidase-4	1	1	1	0	0	3	0	3
2730231903	protein of unknown function (DUF4296)	1	1	1	0	0	3	0	3
2730231916	putative efflux protein, MATE family	1	1	1	0	0	3	0	3
2730231917	Aryl-phospho-beta-D-glucosidase BglC, GH1 family	1	1	1	0	0	3	0	3
2730231929	Protein of unknown function (DUF3256)	1	1	1	0	0	3	0	3
2730231932	aquaporin Z	1	1	1	0	0	3	0	3
2730231933	protein of unknown function (DUF4834)	1	1	1	0	0	3	0	3
2730231937	hypothetical protein	1	1	1	0	0	3	0	3
2730231946	hypothetical protein	1	1	1	0	0	3	0	3
2730231951	hypothetical protein	1	1	1	0	0	3	0	3
2730231956	hypothetical protein	1	1	1	0	0	3	0	3
2730231986	Site-specific recombinase XerD	1	1	1	0	0	3	0	3
2730231994	PAS fold-containing protein	1	1	1	0	0	3	0	3
2730232002	Uncharacterized membrane protein YckC, RDD family	1	1	1	0	0	3	0	3
2730232004	hypothetical protein	1	1	1	0	0	3	0	3
2730232006	hypothetical protein	1	1	1	0	0	3	0	3
2730232007	hypothetical protein	1	1	1	0	0	3	0	3
2730232017	Type II restriction/modification system, DNA methylase subunit YeeA	1	1	1	0	0	3	0	3
2730232018	hypothetical protein	1	1	1	0	0	3	0	3
2730232027	1-deoxy-D-xylulose-5-phosphate synthase	1	1	1	0	0	3	0	3
2730232036	Putative adhesin	1	1	1	0	0	3	0	3
2730232037	hypothetical protein	1	1	1	0	0	3	0	3
2730232041	ferrous iron transport protein B	1	1	1	0	0	3	0	3
2730232042	DtxR family transcriptional regulator, Mn-dependent transcriptional regulator	1	1	1	0	0	3	0	3
2730232048	CxxC motif-containing protein, DUF1111 family	1	1	1	0	0	3	0	3
2730232049	Imelysin	1	1	1	0	0	3	0	3
2730232050	hypothetical protein	1	1	1	0	0	3	0	3
2730232084	hypothetical protein	1	1	1	0	0	3	0	3
2730232088	Phage integrase SAM-like domain-containing protein	1	1	1	0	0	3	0	3
2730232089	Site-specific recombinase XerD	1	1	1	0	0	3	0	3
2730232090	Helix-turn-helix domain-containing protein	1	1	1	0	0	3	0	3
2730232091	DNA binding domain-containing protein, excisionase family	1	1	1	0	0	3	0	3
2730232092	Protein of unknown function (DUF3408)	1	1	1	0	0	3	0	3
2730232098	Plasmid recombination enzyme	1	1	1	0	0	3	0	3
2730232114	Outer membrane receptor for ferrienterochelin and colicins	1	1	1	0	0	3	0	3
2730232117	RelE toxin of RelE / RelB toxin-antitoxin system	1	1	1	0	0	3	0	3
2730232118	CarboxypepD_reg-like domain-containing protein	1	1	1	0	0	3	0	3
2730232123	hypothetical protein	1	1	1	0	0	3	0	3
2730232125	hypothetical protein	1	1	1	0	0	3	0	3
2730232143	nucleoid DNA-binding protein	1	1	1	0	0	3	0	3
2730232196	hypothetical protein	1	1	1	0	0	3	0	3
2730232220	NigD-like protein	1	1	1	0	0	3	0	3
2730232232	hypothetical protein	1	1	1	0	0	3	0	3
2730232234	YtxH-like protein	1	1	1	0	0	3	0	3
2730232256	threonine synthase	1	1	1	0	0	3	0	3
2730232258	Protein N-acetyltransferase, RimJ/RimL family	1	1	1	0	0	3	0	3
2730232259	tyrosine phenol-lyase	1	1	1	0	0	3	0	3
2730232260	protein of unknown function (DUF4827)	1	1	1	0	0	3	0	3
2730232267	D-lactate dehydrogenase	1	1	1	0	0	3	0	3
2730232292	cysteine synthase A	1	1	1	0	0	3	0	3
2730232301	hypothetical protein	1	1	1	0	0	3	0	3
2730232302	GLPGLI family protein	1	1	1	0	0	3	0	3
2730232303	GLPGLI family protein	1	1	1	0	0	3	0	3
2730232304	GLPGLI family protein	1	1	1	0	0	3	0	3
2730232305	GLPGLI family protein	1	1	1	0	0	3	0	3
2730232306	Outer membrane receptor proteins, mostly Fe transport	1	1	1	0	0	3	0	3
2730232308	hypothetical protein	1	1	1	0	0	3	0	3
2730232323	Acetyltransferase (GNAT) domain-containing protein	1	1	1	0	0	3	0	3
2730232337	hypothetical protein	1	1	1	0	0	3	0	3
2730232338	hypothetical protein	1	1	1	0	0	3	0	3
2730232353	putative methionine transporter, NhaC family	1	1	1	0	0	3	0	3
2730232371	Por secretion system C-terminal sorting domain-containing protein	1	1	1	0	0	3	0	3
2730232387	Carboxypeptidase regulatory-like domain-containing protein	1	1	1	0	0	3	0	3
2730232407	hypothetical protein	1	1	1	0	0	3	0	3
2730232411	hypothetical protein (DUF2141)	1	1	1	0	0	3	0	3
2730232412	Outer membrane receptor proteins, mostly Fe transport	1	1	1	0	0	3	0	3
2730232422	Acetyl esterase/lipase	1	1	1	0	0	3	0	3
2730232423	hypothetical protein	1	1	1	0	0	3	0	3
2730232443	hypothetical protein	1	1	1	0	0	3	0	3
2730232450	Outer membrane receptor for ferric coprogen and ferric-rhodotorulic acid	1	1	1	0	0	3	0	3
2730232461	type III pantothenate kinase	1	1	1	0	0	3	0	3
2730232463	hypothetical protein	1	1	1	0	0	3	0	3
2730232466	Glycosyltransferase involved in cell wall bisynthesis	1	1	1	0	0	3	0	3
2730232467	lipopolysaccharide cholinephosphotransferase	1	1	1	0	0	3	0	3
2730232483	Protein of unknown function (DUF3408)	1	1	1	0	0	3	0	3
2730232484	DNA binding domain-containing protein, excisionase family	1	1	1	0	0	3	0	3
2730232485	Helix-turn-helix domain-containing protein	1	1	1	0	0	3	0	3
2730232491	Helix-turn-helix domain-containing protein	1	1	1	0	0	3	0	3
2730232492	DNA binding domain-containing protein, excisionase family	1	1	1	0	0	3	0	3
2730232493	Protein of unknown function (DUF3408)	1	1	1	0	0	3	0	3
2730232507	AcrB/AcrD/AcrF family protein	1	1	1	0	0	3	0	3
2730232515	MFS transporter, FHS family, L-fucose permease	1	1	1	0	0	3	0	3
2730232526	Cu2+-exporting ATPase	1	1	1	0	0	3	0	3
2730232528	hypothetical protein	1	1	1	0	0	3	0	3
2730232532	HEPN domain-containing protein	1	1	1	0	0	3	0	3
2730232533	hypothetical protein	1	1	1	0	0	3	0	3
2730232536	hypothetical protein	1	1	1	0	0	3	0	3
2730232537	cob(I)alamin adenosyltransferase	1	1	1	0	0	3	0	3
2730232538	Protein of unknown function, DUF488	1	1	1	0	0	3	0	3
2730232551	Site-specific recombinase XerD	1	1	1	0	0	3	0	3
2730232552	Site-specific recombinase XerD	1	1	1	0	0	3	0	3
2730232553	Helix-turn-helix domain-containing protein	1	1	1	0	0	3	0	3
2730232554	DNA binding domain-containing protein, excisionase family	1	1	1	0	0	3	0	3
2730232555	Protein of unknown function (DUF3408)	1	1	1	0	0	3	0	3
2730232566	hypothetical protein	1	1	1	0	0	3	0	3
2730232567	hypothetical protein	1	1	1	0	0	3	0	3
2730232568	Transposase DDE domain-containing protein	1	1	1	0	0	3	0	3
2730232575	Protein of unknown function (DUF3822)	1	1	1	0	0	3	0	3
2730232578	UDP-N-acetylmuramate dehydrogenase	1	1	1	0	0	3	0	3
2730232586	hypothetical protein	1	1	1	0	0	3	0	3
2730232594	HEPN domain-containing protein	1	1	1	0	0	3	0	3
2730232595	hypothetical protein	1	1	1	0	0	3	0	3
2730232598	hypothetical protein	1	1	1	0	0	3	0	3
2730232606	hypothetical protein	1	1	1	0	0	3	0	3
2730232607	Sugar efflux transporter for intercellular exchange	1	1	1	0	0	3	0	3
2730232620	hypothetical protein	1	1	1	0	0	3	0	3
2730232622	Pyridoxamine 5'-phosphate oxidase	1	1	1	0	0	3	0	3
2730232623	TonB-linked outer membrane protein, SusC/RagA family	1	1	1	0	0	3	0	3
2730232624	Starch-binding associating with outer membrane	1	1	1	0	0	3	0	3
2730232632	protein of unknown function (DUF4270)	1	1	1	0	0	3	0	3
2730232668	NlpE N-terminal domain-containing protein	1	1	1	0	0	3	0	3
2730232676	Putative auto-transporter adhesin, head GIN domain	1	1	1	0	0	3	0	3
2730232679	hypothetical protein	1	1	1	0	0	3	0	3
2730232684	6-phosphogluconolactonase	1	1	1	0	0	3	0	3
2730232686	hypothetical protein	1	1	1	0	0	3	0	3
2730232687	hypothetical protein	1	1	1	0	0	3	0	3
2730232702	hypothetical protein	1	1	1	0	0	3	0	3
2730232714	hypothetical protein	1	1	1	0	0	3	0	3
2730232716	hypothetical protein	1	1	1	0	0	3	0	3
2730232717	addiction module antidote protein, HigA family	1	1	1	0	0	3	0	3
2730232738	hypothetical protein	1	1	1	0	0	3	0	3
2730232739	GLPGLI family protein	1	1	1	0	0	3	0	3
2730232740	CarboxypepD_reg-like domain-containing protein	1	1	1	0	0	3	0	3
2730232756	Capsule assembly protein Wzi	1	1	1	0	0	3	0	3
2730232766	hypothetical protein	1	1	1	0	0	3	0	3
2730232773	META domain-containing protein	1	1	1	0	0	3	0	3
2730232774	hypothetical protein	1	1	1	0	0	3	0	3
2730232788	fructose-1,6-bisphosphatase I	1	1	1	0	0	3	0	3
2730232794	hypothetical protein	1	1	1	0	0	3	0	3
2730232796	amino acid/polyamine/organocation transporter, APC superfamily	1	1	1	0	0	3	0	3
2730232797	hypothetical protein	1	1	1	0	0	3	0	3
2730232799	hypothetical protein	1	1	1	0	0	3	0	3
2730232802	hypothetical protein	1	1	1	0	0	3	0	3
2730232810	hypothetical protein	1	1	1	0	0	3	0	3
2730232817	Uncharacterized membrane protein, required for colicin V production	1	1	1	0	0	3	0	3
2730232820	hypothetical protein	1	1	1	0	0	3	0	3
2730232833	hypothetical protein	1	1	1	0	0	3	0	3
2730232845	Protein of unknown function (DUF721)	1	1	1	0	0	3	0	3
2730232847	hypothetical protein	1	1	1	0	0	3	0	3
2730232850	ATP-dependent helicase Lhr and Lhr-like helicase	1	1	1	0	0	3	0	3
2730232851	P-loop protein of unknown function (DUF2791)	1	1	1	0	0	3	0	3
2730232856	trigger factor	1	1	1	0	0	3	0	3
2730232878	hypothetical protein	1	1	1	0	0	3	0	3
2730232882	tRNA modification GTPase	1	1	1	0	0	3	0	3
2730232884	TonB-linked outer membrane protein, SusC/RagA family	1	1	1	0	0	3	0	3
2730232885	SusD family protein	1	1	1	0	0	3	0	3
2730232892	conserved hypothetical integral membrane protein	1	1	1	0	0	3	0	3
2730232897	hypothetical protein	1	1	1	0	0	3	0	3
2730232898	NAD+ synthase (glutamine-hydrolysing)	1	1	1	0	0	3	0	3
2730232920	respiratory nitrite reductase specific cytochrome c biogenesis protein NrfK /respiratory nitrite reductase specific cytochrome c biogenesis protein NrfL	1	1	1	0	0	3	0	3
2730232921	respiratory nitrite reductase (cytochrome; ammonia-forming) precursor	1	1	1	0	0	3	0	3
2730232922	respiratory nitrite reductase specific menaquinol--cytochrome-c reductase (NrfH) precursor	1	1	1	0	0	3	0	3
2730232923	Alginate export	1	1	1	0	0	3	0	3
2730232924	cAMP-binding domain of CRP or a regulatory subunit of cAMP-dependent protein kinases	1	1	1	0	0	3	0	3
2730232954	Resolvase, N terminal domain	1	1	1	0	0	3	0	3
2730232958	hypothetical protein	1	1	1	0	0	3	0	3
2730232961	signal peptidase I	1	1	1	0	0	3	0	3
2730232963	transcriptional regulator, TetR family	1	1	1	0	0	3	0	3
2730232964	Outer membrane protein TolC	1	1	1	0	0	3	0	3
2730232965	HlyD family secretion protein	1	1	1	0	0	3	0	3
2730232969	ABC-2 type transport system permease protein	1	1	1	0	0	3	0	3
2730232970	ABC-2 type transport system permease protein	1	1	1	0	0	3	0	3
2730232985	addiction module antidote protein, HigA family	1	1	1	0	0	3	0	3
2730233004	hypothetical protein	1	1	1	0	0	3	0	3
2730233005	hypothetical protein	1	1	1	0	0	3	0	3
2730233028	hypothetical protein	1	1	1	0	0	3	0	3
2730233038	two component transcriptional regulator, LuxR family	1	1	1	0	0	3	0	3
2730233042	ketopantoate reductase	1	1	1	0	0	3	0	3
2730233053	3-methyladenine DNA glycosylase AlkD	1	1	1	0	0	3	0	3
2730233057	Putative DNA-binding domain-containing protein	1	1	1	0	0	3	0	3
2730233061	competence protein ComEC	1	1	1	0	0	3	0	3
2730233069	Glycosyl transferase family 2	1	1	1	0	0	3	0	3
2730233081	aminopeptidase N	1	1	1	0	0	3	0	3
2730233097	Tetratricopeptide repeat-containing protein	1	1	1	0	0	3	0	3
2730233103	Inosine-uridine nucleoside N-ribohydrolase	1	1	1	0	0	3	0	3
2730233104	DNA-binding protein, histone-like, putative	1	1	1	0	0	3	0	3
2730233120	hypothetical protein	1	1	1	0	0	3	0	3
2730233131	Leucine rich repeat-containing protein	1	1	1	0	0	3	0	3
2730233147	CDP-diacylglycerol--glycerol-3-phosphate 3-phosphatidyltransferase	1	1	1	0	0	3	0	3
2730233177	hypothetical protein	1	1	1	0	0	3	0	3
2730233180	hypothetical protein	1	1	1	0	0	3	0	3
2730233182	4-amino-4-deoxychorismate lyase	1	1	1	0	0	3	0	3
2730233213	hypothetical protein	1	1	1	0	0	3	0	3
2730233226	hypothetical protein	1	1	1	0	0	3	0	3
2730233241	hypothetical protein	1	1	1	0	0	3	0	3
2730233245	Protein of unknown function (DUF1573)	1	1	1	0	0	3	0	3
2730233259	peptidylprolyl isomerase/FKBP-type peptidyl-prolyl cis-trans isomerase FklB	1	1	1	0	0	3	0	3
2730233260	hypothetical protein	1	1	1	0	0	3	0	3
2730233261	D-alanyl-lipoteichoic acid acyltransferase DltB, MBOAT superfamily	1	1	1	0	0	3	0	3
2730233268	fructan beta-fructosidase	1	1	1	0	0	3	0	3
2730233269	fructokinase	1	1	1	0	0	3	0	3
2730233278	hypothetical protein	1	1	1	0	0	3	0	3
2730233287	putative metalloprotease	1	1	1	0	0	3	0	3
2730233300	Flavin reductase like domain-containing protein	1	1	1	0	0	3	0	3
2730233332	RelE toxin of RelE / RelB toxin-antitoxin system	1	1	1	0	0	3	0	3
2730233333	hypothetical protein	1	1	1	0	0	3	0	3
2730233337	hypothetical protein	1	1	1	0	0	3	0	3
2730233340	Uncharacterized conserved protein YjdB, contains Ig-like domain	1	1	1	0	0	3	0	3
2730233341	hypothetical protein	1	1	1	0	0	3	0	3
2730233345	protein of unknown function (DUF4954)	1	1	1	0	0	3	0	3
2730233346	protein of unknown function (DUF937)	1	1	1	0	0	3	0	3
2730233362	Protein of unknown function (DUF3408)	1	1	1	0	0	3	0	3
2730233363	DNA binding domain-containing protein, excisionase family	1	1	1	0	0	3	0	3
2730233364	Helix-turn-helix domain-containing protein	1	1	1	0	0	3	0	3
2730233365	Site-specific recombinase XerD	1	1	1	0	0	3	0	3
2730233366	Site-specific recombinase XerD	1	1	1	0	0	3	0	3
2730233371	N-acyl-L-homoserine lactone synthetase	1	1	1	0	0	3	0	3
2730233373	ThiF family protein	1	1	1	0	0	3	0	3
2730233376	group II intron reverse transcriptase/maturase	1	1	1	0	0	3	0	3
2730233386	hypothetical protein	1	1	1	0	0	3	0	3
2730233397	Transposase DDE domain-containing protein	1	1	1	0	0	3	0	3
2730233402	Protein of unknown function (DUF3408)	1	1	1	0	0	3	0	3
2730233403	DNA binding domain-containing protein, excisionase family	1	1	1	0	0	3	0	3
2730233404	Helix-turn-helix domain-containing protein	1	1	1	0	0	3	0	3
2730233414	hypothetical protein	1	1	1	0	0	3	0	3
2730233429	anthranilate synthase, component II	1	1	1	0	0	3	0	3
2730233433	protein of unknown function (DUF4271)	1	1	1	0	0	3	0	3
2730233437	TatD DNase family protein	1	1	1	0	0	3	0	3
2730233445	fumarate hydratase subunit beta	1	1	1	0	0	3	0	3
2730233446	fumarate hydratase subunit alpha	1	1	1	0	0	3	0	3
2730233447	hypothetical protein	1	1	1	0	0	3	0	3
2730233449	lipid-A-disaccharide kinase	1	1	1	0	0	3	0	3
2730233450	methylaspartate ammonia-lyase	1	1	1	0	0	3	0	3
2730233451	Glutamate mutase subunit E	1	1	1	0	0	3	0	3
2730233452	conserved hypothetical protein	1	1	1	0	0	3	0	3
2730233453	glutamate mutase subunit S	1	1	1	0	0	3	0	3
2730233455	hypothetical protein	1	1	1	0	0	3	0	3
2730233459	dTDP-4-amino-4,6-dideoxygalactose transaminase	1	1	1	0	0	3	0	3
2730233461	Glycosyltransferase involved in cell wall bisynthesis	1	1	1	0	0	3	0	3
2730233466	hypothetical protein	1	1	1	0	0	3	0	3
2730233470	AraC-type DNA-binding protein	1	1	1	0	0	3	0	3
2730233472	Uncharacterized membrane protein YcaP, DUF421 family	1	1	1	0	0	3	0	3
2730233475	hypothetical protein	1	1	1	0	0	3	0	3
2730233478	Protein of unknown function (DUF3316)	1	1	1	0	0	3	0	3
2730233501	transcriptional regulator, HxlR family	1	1	1	0	0	3	0	3
2730233503	LemA protein	1	1	1	0	0	3	0	3
2730233505	AraC-type DNA-binding protein	1	1	1	0	0	3	0	3
2730233506	protein of unknown function (DUF4922)	1	1	1	0	0	3	0	3
2730233520	glucuronate isomerase	1	1	1	0	0	3	0	3
2730233531	Sporulation related domain-containing protein	1	1	1	0	0	3	0	3
2730233541	ketol-acid reductoisomerase	1	1	1	0	0	3	0	3
2730233544	acetolactate synthase, small subunit	1	1	1	0	0	3	0	3
2730233545	acetolactate synthase, large subunit	1	1	1	0	0	3	0	3
2730233546	dihydroxy-acid dehydratase	1	1	1	0	0	3	0	3
2730233548	Carboxypeptidase regulatory-like domain-containing protein	1	1	1	0	0	3	0	3
2730233550	thiol peroxidase, atypical 2-Cys peroxiredoxin	1	1	1	0	0	3	0	3
2730233553	Late embryogenesis abundant protein	1	1	1	0	0	3	0	3
2730233566	hypothetical protein	1	1	1	0	0	3	0	3
2730233603	Sporulation related domain-containing protein	1	1	1	0	0	3	0	3
2730233619	hypothetical protein	1	1	1	0	0	3	0	3
2730233631	hypothetical protein	1	1	1	0	0	3	0	3
2730233643	Nucleotidyl transferase AbiEii toxin, Type IV TA system	1	1	1	0	0	3	0	3
2730233663	Helix-turn-helix	1	1	1	0	0	3	0	3
2730233687	Outer membrane protein beta-barrel domain-containing protein	1	1	1	0	0	3	0	3
2730233723	Membrane protein involved in the export of O-antigen and teichoic acid	1	1	1	0	0	3	0	3
2730233724	G-rich domain on putative tyrosine kinase	1	1	1	0	0	3	0	3
2730233726	L-glutamine synthetase	1	1	1	0	0	3	0	3
2730233731	hypothetical protein	1	1	1	0	0	3	0	3
2730233750	hypothetical protein	1	1	1	0	0	3	0	3
2730233761	Ig-like domain (group 2)	1	1	1	0	0	3	0	3
2730233770	hypothetical protein	1	1	1	0	0	3	0	3
2730233775	Predicted amidohydrolase	1	1	1	0	0	3	0	3
2730233780	WD40-like Beta Propeller Repeat	1	1	1	0	0	3	0	3
2730233781	hypothetical protein	1	1	1	0	0	3	0	3
2730233783	hypothetical protein	1	1	1	0	0	3	0	3
2730233784	fumarase, class II	1	1	1	0	0	3	0	3
2730233814	Acetyltransferase (GNAT) family protein	1	1	1	0	0	3	0	3
2730233835	alanine or glycine:cation symporter, AGCS family	1	1	1	0	0	3	0	3
2730233837	putative lipoprotein, rSAM/lipoprotein system	1	1	1	0	0	3	0	3
2730233838	putative lipoprotein, rSAM/lipoprotein system	1	1	1	0	0	3	0	3
2730233839	putative lipoprotein, rSAM/lipoprotein system	1	1	1	0	0	3	0	3
2730233840	putative lipoprotein, rSAM/lipoprotein system	1	1	1	0	0	3	0	3
2730233841	radical SAM enzyme, rSAM/lipoprotein system	1	1	1	0	0	3	0	3
2730233852	hypothetical protein	1	1	1	0	0	3	0	3
2730233853	hypothetical protein	1	1	1	0	0	3	0	3
2730233856	Peroxiredoxin	1	1	1	0	0	3	0	3
2730233867	Calcineurin-like phosphoesterase	1	1	1	0	0	3	0	3
2730233893	glyoxylase I family protein	1	1	1	0	0	3	0	3
2730233931	hypothetical protein	1	1	1	0	0	3	0	3
2730233932	TLP18.3, Psb32 and MOLO-1 founding protein of phosphatase	1	1	1	0	0	3	0	3
2730231411	phospholipid/cholesterol/gamma-HCH transport system substrate-binding protein	1	1	1	1	0	3	1	4
2730231412	N-acetylmuramoyl-L-alanine amidase	1	1	1	1	0	3	1	4
2730231439	hypothetical protein	1	1	1	0	1	3	1	4
2730231455	gliding motility-associated C-terminal domain-containing protein	1	1	1	1	0	3	1	4
2730231513	Transposase DDE domain-containing protein	1	1	1	0	1	3	1	4
2730231531	hypothetical protein	1	1	1	0	1	3	1	4
2730231532	Transposase DDE domain-containing protein	1	1	1	0	1	3	1	4
2730231650	hypothetical protein	1	1	1	1	0	3	1	4
2730231651	DNA polymerase III, subunit gamma and tau	1	1	1	1	0	3	1	4
2730231674	Predicted nucleotidyltransferase component of viral defense system	1	1	1	0	1	3	1	4
2730231678	Por secretion system C-terminal sorting domain-containing protein	1	1	1	1	0	3	1	4
2730231688	hypothetical protein	1	1	1	1	0	3	1	4
2730231689	Bacteroides conjugative transposon TraM protein	1	1	1	1	0	3	1	4
2730231695	protein of unknown function (DUF1896)	1	1	1	0	1	3	1	4
2730231697	Helix-turn-helix domain-containing protein	1	1	1	1	0	3	1	4
2730231698	Site-specific recombinase XerD	1	1	1	1	0	3	1	4
2730231719	serine O-acetyltransferase	1	1	1	0	1	3	1	4
2730231720	cysteine synthase	1	1	1	0	1	3	1	4
2730231886	putative transport protein	1	1	1	1	0	3	1	4
2730231887	Outer membrane receptor proteins, mostly Fe transport	1	1	1	0	1	3	1	4
2730232093	Por secretion system C-terminal sorting domain-containing protein	1	1	1	1	0	3	1	4
2730232107	putative ABC transport system permease protein	1	1	1	1	0	3	1	4
2730232113	Copper chaperone CopZ	1	1	1	0	1	3	1	4
2730232158	hypothetical protein	1	1	1	0	1	3	1	4
2730232297	SecD/SecF fusion protein	1	1	1	1	0	3	1	4
2730232354	protein phosphatase	1	1	1	1	0	3	1	4
2730232486	Protein of unknown function (DUF3408)	1	1	1	0	1	3	1	4
2730232490	Protein of unknown function (DUF3408)	1	1	1	0	1	3	1	4
2730232611	Biopolymer transport protein ExbD	1	1	1	1	0	3	1	4
2730232667	Outer membrane protein TolC	1	1	1	0	1	3	1	4
2730232669	glutamate synthase (NADPH/NADH) small chain	1	1	1	1	0	3	1	4
2730232670	ferredoxin--NADP+ reductase	1	1	1	1	0	3	1	4
2730232726	Transposase DDE domain-containing protein	1	1	1	0	1	3	1	4
2730232733	protein of unknown function (DUF1896)	1	1	1	0	1	3	1	4
2730232868	Uncharacterized conserved protein YeaO, DUF488 family	1	1	1	1	0	3	1	4
2730232919	ABC-type transport system involved in cytochrome c biogenesis, permease component	1	1	1	0	1	3	1	4
2730232978	Pimeloyl-ACP methyl ester carboxylesterase	1	1	1	1	0	3	1	4
2730233197	UDP-N-acetylglucosamine-N-acetylmuramylpentapeptide N-acetylglucosamine transferase	1	1	1	1	0	3	1	4
2730233231	Protein of unknown function, DUF481	1	1	1	0	1	3	1	4
2730233301	O-Methyltransferase involved in polyketide biosynthesis	1	1	1	1	0	3	1	4
2730233338	hypothetical protein	1	1	1	0	1	3	1	4
2730233361	Por secretion system C-terminal sorting domain-containing protein	1	1	1	1	0	3	1	4
2730233368	Protein of unknown function (DUF3945)	1	1	1	1	0	3	1	4
2730233382	Relaxase/Mobilisation nuclease domain-containing protein	1	1	1	1	0	3	1	4
2730233383	hypothetical protein	1	1	1	1	0	3	1	4
2730233384	Cellulose biosynthesis protein BcsQ	1	1	1	1	0	3	1	4
2730233405	Protein of unknown function (DUF3408)	1	1	1	0	1	3	1	4
2730233411	hypothetical protein	1	1	1	1	0	3	1	4
2730233412	hypothetical protein	1	1	1	1	0	3	1	4
2730233413	Bacteroides conjugative transposon TraM protein	1	1	1	1	0	3	1	4
2730233419	protein of unknown function (DUF1896)	1	1	1	0	1	3	1	4
2730233468	hypothetical protein	1	1	1	1	0	3	1	4
2730233502	TLP18.3, Psb32 and MOLO-1 founding protein of phosphatase	1	1	1	0	1	3	1	4
2730233583	hypothetical protein	1	1	1	1	0	3	1	4
2730233612	Helix-turn-helix domain-containing protein	1	1	1	1	0	3	1	4
2730233613	DNA binding domain-containing protein, excisionase family	1	1	1	1	0	3	1	4
2730233614	protein of unknown function (DUF1896)	1	1	1	0	1	3	1	4
2730233620	Bacteroides conjugative transposon TraM protein	1	1	1	1	0	3	1	4
2730233634	hypothetical protein	1	1	1	1	0	3	1	4
2730233866	extracellular solute-binding protein, family 3	1	1	1	0	1	3	1	4
2730233933	Uncharacterized membrane protein YgcG, contains a TPM-fold domain	1	1	1	0	1	3	1	4
2730233934	Uncharacterized membrane protein YgcG, contains a TPM-fold domain	1	1	1	0	1	3	1	4
2730231377	chromosomal replication initiator protein	1	1	1	1	1	3	2	5
2730231378	NAD+ kinase	1	1	1	1	1	3	2	5
2730231379	pyridoxine 5'-phosphate synthase	1	1	1	1	1	3	2	5
2730231380	outer membrane transport energization protein ExbB	1	1	1	1	1	3	2	5
2730231381	biopolymer transport protein ExbD	1	1	1	1	1	3	2	5
2730231382	TolA protein	1	1	1	1	1	3	2	5
2730231383	4-methyl-5(b-hydroxyethyl)-thiazole monophosphate biosynthesis	1	1	1	1	1	3	2	5
2730231388	hypothetical protein	1	1	1	1	1	3	2	5
2730231390	Nucleoside-diphosphate-sugar epimerase	1	1	1	1	1	3	2	5
2730231391	Uncharacterized lipoprotein YddW, UPF0748 family	1	1	1	1	1	3	2	5
2730231393	long-chain acyl-CoA synthetase	1	1	1	1	1	3	2	5
2730231395	regulator of sigma E protease	1	1	1	1	1	3	2	5
2730231396	1-deoxy-D-xylulose 5-phosphate reductoisomerase	1	1	1	1	1	3	2	5
2730231398	16S rRNA processing protein RimM	1	1	1	1	1	3	2	5
2730231400	protein of unknown function (DUF4290)	1	1	1	1	1	3	2	5
2730231401	MscS family membrane protein	1	1	1	1	1	3	2	5
2730231402	tRNA A37 threonylcarbamoyladenosine dehydratase	1	1	1	1	1	3	2	5
2730231404	aspartate carbamoyltransferase regulatory subunit	1	1	1	1	1	3	2	5
2730231405	aspartate carbamoyltransferase	1	1	1	1	1	3	2	5
2730231406	large conductance mechanosensitive channel	1	1	1	1	1	3	2	5
2730231408	7-cyano-7-deazaguanine reductase	1	1	1	1	1	3	2	5
2730231409	cystathione beta-lyase	1	1	1	1	1	3	2	5
2730231414	V/A-type H+-transporting ATPase subunit K	1	1	1	1	1	3	2	5
2730231415	V/A-type H+-transporting ATPase subunit I	1	1	1	1	1	3	2	5
2730231416	V/A-type H+-transporting ATPase subunit D	1	1	1	1	1	3	2	5
2730231417	V/A-type H+-transporting ATPase subunit B	1	1	1	1	1	3	2	5
2730231418	V/A-type H+-transporting ATPase subunit A	1	1	1	1	1	3	2	5
2730231419	Protein of unknown function (DUF2764)	1	1	1	1	1	3	2	5
2730231420	V/A-type H+-transporting ATPase subunit E	1	1	1	1	1	3	2	5
2730231421	glucosamine-6-phosphate deaminase	1	1	1	1	1	3	2	5
2730231427	Tetratricopeptide repeat-containing protein	1	1	1	1	1	3	2	5
2730231428	phenylacetate-CoA ligase	1	1	1	1	1	3	2	5
2730231429	ABC-2 type transport system permease protein	1	1	1	1	1	3	2	5
2730231430	ABC-2 type transport system ATP-binding protein	1	1	1	1	1	3	2	5
2730231431	Butirosin biosynthesis protein H, N-terminal	1	1	1	1	1	3	2	5
2730231432	hypothetical protein	1	1	1	1	1	3	2	5
2730231436	Radical SAM superfamily enzyme YgiQ, UPF0313 family	1	1	1	1	1	3	2	5
2730231438	Outer membrane receptor proteins, mostly Fe transport	1	1	1	1	1	3	2	5
2730231442	hypothetical protein	1	1	1	1	1	3	2	5
2730231446	DNA gyrase subunit B	1	1	1	1	1	3	2	5
2730231450	uncharacterized protein, YigZ family	1	1	1	1	1	3	2	5
2730231451	hypothetical protein	1	1	1	1	1	3	2	5
2730231453	Excinuclease ABC subunit A	1	1	1	1	1	3	2	5
2730231454	Transglycosylase SLT domain-containing protein	1	1	1	1	1	3	2	5
2730231463	Uncharacterized conserved protein YbbC, DUF1343 family	1	1	1	1	1	3	2	5
2730231464	uncharacterized protein	1	1	1	1	1	3	2	5
2730231465	hypothetical protein	1	1	1	1	1	3	2	5
2730231466	diaminohydroxyphosphoribosylaminopyrimidine deaminase	1	1	1	1	1	3	2	5
2730231467	release factor glutamine methyltransferase	1	1	1	1	1	3	2	5
2730231469	GTP-binding protein	1	1	1	1	1	3	2	5
2730231470	GTP-binding protein Era	1	1	1	1	1	3	2	5
2730231471	3-oxoacyl-[acyl-carrier-protein] synthase-3	1	1	1	1	1	3	2	5
2730231472	Uncharacterized ACR, COG1399	1	1	1	1	1	3	2	5
2730231474	comF family protein	1	1	1	1	1	3	2	5
2730231477	RNA polymerase sigma-70 factor, ECF subfamily	1	1	1	1	1	3	2	5
2730231478	K(+)-stimulated pyrophosphate-energized sodium pump	1	1	1	1	1	3	2	5
2730231483	Tetratricopeptide repeat-containing protein	1	1	1	1	1	3	2	5
2730231484	hypothetical protein	1	1	1	1	1	3	2	5
2730231487	riboflavin kinase / FMN adenylyltransferase	1	1	1	1	1	3	2	5
2730231488	Membrane protein involved in the export of O-antigen and teichoic acid	1	1	1	1	1	3	2	5
2730231490	integrase/recombinase XerD	1	1	1	1	1	3	2	5
2730231491	3-dehydroquinate dehydratase	1	1	1	1	1	3	2	5
2730231499	ATP-dependent DNA helicase RecG	1	1	1	1	1	3	2	5
2730231503	aspartate aminotransferase	1	1	1	1	1	3	2	5
2730231504	lipoprotein-releasing system permease protein	1	1	1	1	1	3	2	5
2730231506	Phage integrase family protein	1	1	1	1	1	3	2	5
2730231507	protein of unknown function (DUF1896)	1	1	1	1	1	3	2	5
2730231517	AAA domain-containing protein	1	1	1	1	1	3	2	5
2730231538	hypothetical protein	1	1	1	1	1	3	2	5
2730231539	orotate phosphoribosyltransferase	1	1	1	1	1	3	2	5
2730231540	DNA-binding response regulator, NarL/FixJ family, contains REC and HTH domains	1	1	1	1	1	3	2	5
2730231541	regulator of cell morphogenesis and NO signaling	1	1	1	1	1	3	2	5
2730231551	branched-chain amino acid aminotransferase	1	1	1	1	1	3	2	5
2730231553	dTDP-4-dehydrorhamnose 3,5-epimerase	1	1	1	1	1	3	2	5
2730231554	dTDP-glucose 4,6-dehydratase	1	1	1	1	1	3	2	5
2730231555	DNA replication and repair protein RecR	1	1	1	1	1	3	2	5
2730231557	hypothetical protein	1	1	1	1	1	3	2	5
2730231558	outer membrane transport energization protein ExbB	1	1	1	1	1	3	2	5
2730231561	cobaltochelatase CobN subunit	1	1	1	1	1	3	2	5
2730231572	transcription-repair coupling factor (superfamily II helicase)	1	1	1	1	1	3	2	5
2730231573	phosphoglycolate phosphatase	1	1	1	1	1	3	2	5
2730231574	Cupin domain protein	1	1	1	1	1	3	2	5
2730231576	protein of unknown function (DUF4491)	1	1	1	1	1	3	2	5
2730231577	Outer membrane receptor proteins, mostly Fe transport	1	1	1	1	1	3	2	5
2730231578	TonB-dependent Receptor Plug Domain	1	1	1	1	1	3	2	5
2730231584	DNA-binding transcriptional response regulator, NtrC family, contains REC, AAA-type ATPase, and a Fis-type DNA-binding domains	1	1	1	1	1	3	2	5
2730231585	Putative DNA-binding domain-containing protein	1	1	1	1	1	3	2	5
2730231589	hypothetical protein	1	1	1	1	1	3	2	5
2730231590	tyrosyl-tRNA synthetase	1	1	1	1	1	3	2	5
2730231593	urocanate hydratase	1	1	1	1	1	3	2	5
2730231595	glutamate formiminotransferase	1	1	1	1	1	3	2	5
2730231597	imidazolonepropionase	1	1	1	1	1	3	2	5
2730231599	Formiminotetrahydrofolate cyclodeaminase	1	1	1	1	1	3	2	5
2730231600	histidine ammonia-lyase	1	1	1	1	1	3	2	5
2730231601	adenosylcobinamide kinase /adenosylcobinamide-phosphate guanylyltransferase	1	1	1	1	1	3	2	5
2730231602	nicotinate-nucleotide-dimethylbenzimidazole phosphoribosyltransferase	1	1	1	1	1	3	2	5
2730231604	cobalamin-5'-phosphate synthase	1	1	1	1	1	3	2	5
2730231605	alpha-ribazole phosphatase	1	1	1	1	1	3	2	5
2730231606	flavodoxin I	1	1	1	1	1	3	2	5
2730231607	Protein of unknown function (DUF2023)	1	1	1	1	1	3	2	5
2730231608	enolase	1	1	1	1	1	3	2	5
2730231609	RNA methyltransferase, TrmH family	1	1	1	1	1	3	2	5
2730231610	Outer membrane cobalamin receptor protein	1	1	1	1	1	3	2	5
2730231611	hypothetical protein	1	1	1	1	1	3	2	5
2730231612	iron complex transport system substrate-binding protein	1	1	1	1	1	3	2	5
2730231618	hypothetical protein	1	1	1	1	1	3	2	5
2730231619	peptide chain release factor 3	1	1	1	1	1	3	2	5
2730231620	dTDP-4-dehydrorhamnose reductase	1	1	1	1	1	3	2	5
2730231621	protein of unknown function (DUF4924)	1	1	1	1	1	3	2	5
2730231623	inorganic pyrophosphatase	1	1	1	1	1	3	2	5
2730231626	Tfp pilus assembly protein PilF	1	1	1	1	1	3	2	5
2730231628	cystathione beta-lyase	1	1	1	1	1	3	2	5
2730231629	peroxiredoxin (alkyl hydroperoxide reductase subunit C)	1	1	1	1	1	3	2	5
2730231630	thiol:disulfide interchange protein DsbD	1	1	1	1	1	3	2	5
2730231631	XTP/dITP diphosphohydrolase	1	1	1	1	1	3	2	5
2730231632	ATP-dependent Lon protease	1	1	1	1	1	3	2	5
2730231636	GTP-binding protein	1	1	1	1	1	3	2	5
2730231637	adenylate kinase	1	1	1	1	1	3	2	5
2730231638	hypoxanthine phosphoribosyltransferase	1	1	1	1	1	3	2	5
2730231640	DNA ligase (NAD+)	1	1	1	1	1	3	2	5
2730231641	hypothetical protein	1	1	1	1	1	3	2	5
2730231642	4-hydroxy-tetrahydrodipicolinate synthase	1	1	1	1	1	3	2	5
2730231643	hypothetical protein	1	1	1	1	1	3	2	5
2730231645	Nucleotide-binding universal stress protein, UspA family	1	1	1	1	1	3	2	5
2730231646	L-asparaginase	1	1	1	1	1	3	2	5
2730231649	Lipocalin-like domain-containing protein	1	1	1	1	1	3	2	5
2730231653	Septum formation initiator	1	1	1	1	1	3	2	5
2730231654	hypothetical protein	1	1	1	1	1	3	2	5
2730231656	membrane protein	1	1	1	1	1	3	2	5
2730231657	serpin B	1	1	1	1	1	3	2	5
2730231658	serpin B	1	1	1	1	1	3	2	5
2730231659	serpin B	1	1	1	1	1	3	2	5
2730231660	serpin B	1	1	1	1	1	3	2	5
2730231662	dUTP pyrophosphatase	1	1	1	1	1	3	2	5
2730231663	Lipopolysaccharide biosynthesis regulator YciM, contains six TPR domains and a predicted metal-binding C-terminal domain	1	1	1	1	1	3	2	5
2730231666	Protein of unknown function (DUF3467)	1	1	1	1	1	3	2	5
2730231667	protein of unknown function (DUF4831)	1	1	1	1	1	3	2	5
2730231668	proton-dependent oligopeptide transporter, POT family	1	1	1	1	1	3	2	5
2730231671	AAA domain-containing protein	1	1	1	1	1	3	2	5
2730231675	Helicase conserved C-terminal domain-containing protein	1	1	1	1	1	3	2	5
2730231682	protein of unknown function (DUF4134)	1	1	1	1	1	3	2	5
2730231683	protein of unknown function (DUF4133)	1	1	1	1	1	3	2	5
2730231684	Bacteroides conjugation system ATPase, TraG family	1	1	1	1	1	3	2	5
2730231685	protein of unknown function (DUF4141)	1	1	1	1	1	3	2	5
2730231686	Bacteroides conjugative transposon TraJ protein	1	1	1	1	1	3	2	5
2730231687	Bacteroides conjugative transposon TraK protein	1	1	1	1	1	3	2	5
2730231690	Bacteroides conjugative transposon TraN protein	1	1	1	1	1	3	2	5
2730231691	Conjugative transposon protein TraO	1	1	1	1	1	3	2	5
2730231696	DNA binding domain-containing protein, excisionase family	1	1	1	1	1	3	2	5
2730231699	Site-specific recombinase XerD	1	1	1	1	1	3	2	5
2730231702	Dipeptidase	1	1	1	1	1	3	2	5
2730231705	transcriptional regulator, AraC family	1	1	1	1	1	3	2	5
2730231706	phenylalanyl-tRNA synthetase, alpha subunit	1	1	1	1	1	3	2	5
2730231707	DNA-(apurinic or apyrimidinic site) lyase /endonuclease III	1	1	1	1	1	3	2	5
2730231709	Metal-dependent hydrolase, endonuclease/exonuclease/phosphatase family	1	1	1	1	1	3	2	5
2730231710	Membrane associated serine protease, rhomboid family	1	1	1	1	1	3	2	5
2730231711	Membrane associated serine protease, rhomboid family	1	1	1	1	1	3	2	5
2730231712	DNA-binding protein HU-beta	1	1	1	1	1	3	2	5
2730231713	NTE family protein	1	1	1	1	1	3	2	5
2730231715	putative transcriptional regulator	1	1	1	1	1	3	2	5
2730231716	methylated-DNA-[protein]-cysteine S-methyltransferase	1	1	1	1	1	3	2	5
2730231717	PAS domain-containing protein	1	1	1	1	1	3	2	5
2730231718	malate dehydrogenase	1	1	1	1	1	3	2	5
2730231721	Thioredoxin-like	1	1	1	1	1	3	2	5
2730231722	cob(I)alamin adenosyltransferase	1	1	1	1	1	3	2	5
2730231723	Protein of unknown function (DUF2795)	1	1	1	1	1	3	2	5
2730231724	type IX secretion system membrane protein, PorP/SprF family	1	1	1	1	1	3	2	5
2730231725	gliding motility-associated lipoprotein GldK	1	1	1	1	1	3	2	5
2730231726	gliding motility-associated protein GldL	1	1	1	1	1	3	2	5
2730231727	gliding motility-associated protein GldM	1	1	1	1	1	3	2	5
2730231728	gliding motility associated protien GldN	1	1	1	1	1	3	2	5
2730231732	Nucleoside recognition	1	1	1	1	1	3	2	5
2730231733	SsrA-binding protein	1	1	1	1	1	3	2	5
2730231734	hypothetical protein	1	1	1	1	1	3	2	5
2730231741	Glycosyl-hydrolase 97 C-terminal, oligomerisation	1	1	1	1	1	3	2	5
2730231742	iron complex outermembrane recepter protein	1	1	1	1	1	3	2	5
2730231743	Starch-binding associating with outer membrane	1	1	1	1	1	3	2	5
2730231744	SusE outer membrane protein	1	1	1	1	1	3	2	5
2730231746	competence/damage-inducible protein cinA	1	1	1	1	1	3	2	5
2730231747	lysyl-tRNA synthetase, class II	1	1	1	1	1	3	2	5
2730231748	glycerol-3-phosphate dehydrogenase (NAD(P)+)	1	1	1	1	1	3	2	5
2730231749	glucose-6-phosphate isomerase	1	1	1	1	1	3	2	5
2730231753	ATP-dependent Clp protease ATP-binding subunit ClpC	1	1	1	1	1	3	2	5
2730231758	3-oxoacyl-[acyl-carrier-protein] synthase-1	1	1	1	1	1	3	2	5
2730231759	Phytoene dehydrogenase-related protein	1	1	1	1	1	3	2	5
2730231762	glycine hydroxymethyltransferase	1	1	1	1	1	3	2	5
2730231763	dolichol-phosphate mannosyltransferase	1	1	1	1	1	3	2	5
2730231764	dihydroorotase	1	1	1	1	1	3	2	5
2730231804	molecular chaperone HtpG	1	1	1	1	1	3	2	5
2730231809	molecular chaperone DnaK	1	1	1	1	1	3	2	5
2730231811	hypothetical protein	1	1	1	1	1	3	2	5
2730231812	Glycosyltransferase involved in cell wall bisynthesis	1	1	1	1	1	3	2	5
2730231813	transporter, CPA2 family	1	1	1	1	1	3	2	5
2730231819	Site-specific recombinase XerD	1	1	1	1	1	3	2	5
2730231820	Site-specific recombinase XerD	1	1	1	1	1	3	2	5
2730231822	Uncharacterized membrane protein SpoIIM, required for sporulation	1	1	1	1	1	3	2	5
2730231824	protein of unknown function (DUF4129)	1	1	1	1	1	3	2	5
2730231826	MoxR-like ATPase	1	1	1	1	1	3	2	5
2730231827	Uncharacterized conserved protein, DUF58 family, contains vWF domain	1	1	1	1	1	3	2	5
2730231830	1,4-alpha-glucan branching enzyme	1	1	1	1	1	3	2	5
2730231831	mannose-6-phosphate isomerase, type 1	1	1	1	1	1	3	2	5
2730231833	Uncharacterized membrane protein YeiH	1	1	1	1	1	3	2	5
2730231836	Glycosyltransferase involved in cell wall bisynthesis	1	1	1	1	1	3	2	5
2730231839	Outer membrane lipoprotein-sorting protein	1	1	1	1	1	3	2	5
2730231840	asparaginyl-tRNA synthetase	1	1	1	1	1	3	2	5
2730231841	23S rRNA pseudouridine2605 synthase	1	1	1	1	1	3	2	5
2730231842	Adenylosuccinate lyase	1	1	1	1	1	3	2	5
2730231843	Protein of unknown function (DUF1266)	1	1	1	1	1	3	2	5
2730231844	Type I restriction enzyme R protein N terminus (HSDR_N)	1	1	1	1	1	3	2	5
2730231845	AMP nucleosidase	1	1	1	1	1	3	2	5
2730231846	DNA polymerase III, delta subunit	1	1	1	1	1	3	2	5
2730231851	Superfamily II DNA and RNA helicase	1	1	1	1	1	3	2	5
2730231852	4-diphosphocytidyl-2-C-methyl-D-erythritol kinase	1	1	1	1	1	3	2	5
2730231857	phosphomannomutase	1	1	1	1	1	3	2	5
2730231858	SpoU rRNA Methylase family protein	1	1	1	1	1	3	2	5
2730231859	protein of unknown function (DUF4294)	1	1	1	1	1	3	2	5
2730231860	peptidyl-prolyl cis-trans isomerase B (cyclophilin B)	1	1	1	1	1	3	2	5
2730231861	dTDP-glucose pyrophosphorylase	1	1	1	1	1	3	2	5
2730231862	mutator mutT protein	1	1	1	1	1	3	2	5
2730231866	DNA polymerase-3 subunit delta'	1	1	1	1	1	3	2	5
2730231867	5,10-methylenetetrahydrofolate reductase (NAD(P))	1	1	1	1	1	3	2	5
2730231868	dihydroneopterin aldolase	1	1	1	1	1	3	2	5
2730231869	protein CcmA, bactofilin family	1	1	1	1	1	3	2	5
2730231870	4-alpha-glucanotransferase	1	1	1	1	1	3	2	5
2730231871	ribonucleoside-diphosphate reductase class II	1	1	1	1	1	3	2	5
2730231873	Acetyl esterase/lipase	1	1	1	1	1	3	2	5
2730231874	ribonuclease G	1	1	1	1	1	3	2	5
2730231875	DNA-binding protein HU-beta	1	1	1	1	1	3	2	5
2730231876	Copper chaperone CopZ	1	1	1	1	1	3	2	5
2730231877	hypothetical protein	1	1	1	1	1	3	2	5
2730231878	multidrug resistance protein, MATE family	1	1	1	1	1	3	2	5
2730231884	glycogen debranching enzyme, putative	1	1	1	1	1	3	2	5
2730231902	Nitroreductase	1	1	1	1	1	3	2	5
2730231904	signal peptidase II	1	1	1	1	1	3	2	5
2730231905	transcriptional regulator, TraR/DksA family	1	1	1	1	1	3	2	5
2730231906	Isoleucyl-tRNA synthetase	1	1	1	1	1	3	2	5
2730231908	CarboxypepD_reg-like domain-containing protein	1	1	1	1	1	3	2	5
2730231909	AspT/YidE/YbjL antiporter duplication domain-containing protein	1	1	1	1	1	3	2	5
2730231910	Beta-barrel assembly machine subunit BamD	1	1	1	1	1	3	2	5
2730231911	DNA-directed RNA polymerase, subunit K/omega	1	1	1	1	1	3	2	5
2730231912	protein of unknown function (DUF4293)	1	1	1	1	1	3	2	5
2730231913	monofunctional biosynthetic peptidoglycan transglycosylase	1	1	1	1	1	3	2	5
2730231914	lipoyl(octanoyl) transferase	1	1	1	1	1	3	2	5
2730231919	Protein of unknown function (DUF1460)	1	1	1	1	1	3	2	5
2730231920	Excinuclease ABC subunit B	1	1	1	1	1	3	2	5
2730231924	4-amino-4-deoxy-L-arabinose transferase	1	1	1	1	1	3	2	5
2730231925	lipopolysaccharide export system permease protein	1	1	1	1	1	3	2	5
2730231926	queuine tRNA-ribosyltransferase	1	1	1	1	1	3	2	5
2730231930	endothelin-converting enzyme Metallo peptidase. MEROPS family M13	1	1	1	1	1	3	2	5
2730231931	hypothetical protein	1	1	1	1	1	3	2	5
2730231934	Protein of unknown function (DUF2752)	1	1	1	1	1	3	2	5
2730231935	Interferon-induced transmembrane protein	1	1	1	1	1	3	2	5
2730231936	putative membrane protein	1	1	1	1	1	3	2	5
2730231938	glutaminyl-tRNA synthetase	1	1	1	1	1	3	2	5
2730231991	Site-specific recombinase XerD	1	1	1	1	1	3	2	5
2730231992	Site-specific recombinase XerD	1	1	1	1	1	3	2	5
2730231993	hypothetical protein	1	1	1	1	1	3	2	5
2730231995	glycine dehydrogenase	1	1	1	1	1	3	2	5
2730231996	Glyoxylase, beta-lactamase superfamily II	1	1	1	1	1	3	2	5
2730231997	16S rRNA m(7)G-527 methyltransferase	1	1	1	1	1	3	2	5
2730231998	Protein of unknown function (DUF3298)	1	1	1	1	1	3	2	5
2730231999	DNA gyrase subunit A	1	1	1	1	1	3	2	5
2730232000	TPR repeat-containing protein	1	1	1	1	1	3	2	5
2730232008	Glyoxylase, beta-lactamase superfamily II	1	1	1	1	1	3	2	5
2730232009	chromosome partitioning protein	1	1	1	1	1	3	2	5
2730232010	chromosome partitioning protein, ParB family	1	1	1	1	1	3	2	5
2730232011	hypothetical protein	1	1	1	1	1	3	2	5
2730232012	membrane-bound lytic murein transglycosylase D	1	1	1	1	1	3	2	5
2730232013	GTP pyrophosphokinase	1	1	1	1	1	3	2	5
2730232014	UDP-N-acetylmuramoyl-tripeptide--D-alanyl-D-alanine ligase	1	1	1	1	1	3	2	5
2730232015	MutS domain III	1	1	1	1	1	3	2	5
2730232016	hypothetical protein	1	1	1	1	1	3	2	5
2730232019	carboxynorspermidine decarboxylase	1	1	1	1	1	3	2	5
2730232020	DNA helicase-2 / ATP-dependent DNA helicase PcrA	1	1	1	1	1	3	2	5
2730232024	dihydrolipoamide dehydrogenase	1	1	1	1	1	3	2	5
2730232025	O-acetylhomoserine sulfhydrylase	1	1	1	1	1	3	2	5
2730232026	inner membrane protein	1	1	1	1	1	3	2	5
2730232028	phosphate starvation-inducible protein PhoH	1	1	1	1	1	3	2	5
2730232029	phosphoribosylaminoimidazole-succinocarboxamide synthase	1	1	1	1	1	3	2	5
2730232030	demethylmenaquinone methyltransferase / 2-methoxy-6-polyprenyl-1,4-benzoquinol methylase	1	1	1	1	1	3	2	5
2730232031	shikimate dehydrogenase	1	1	1	1	1	3	2	5
2730232032	hypothetical protein	1	1	1	1	1	3	2	5
2730232033	protein of unknown function (DUF5020)	1	1	1	1	1	3	2	5
2730232034	putative MFS transporter, AGZA family, xanthine/uracil permease	1	1	1	1	1	3	2	5
2730232035	cAMP-binding domain of CRP or a regulatory subunit of cAMP-dependent protein kinases	1	1	1	1	1	3	2	5
2730232038	RNA polymerase sigma-70 factor, ECF subfamily	1	1	1	1	1	3	2	5
2730232039	TIGR00159 family protein	1	1	1	1	1	3	2	5
2730232040	dihydropteroate synthase	1	1	1	1	1	3	2	5
2730232051	1-acyl-sn-glycerol-3-phosphate acyltransferases	1	1	1	1	1	3	2	5
2730232052	Protein of unknown function (DUF3078)	1	1	1	1	1	3	2	5
2730232054	serine/threonine protein kinase	1	1	1	1	1	3	2	5
2730232055	hypothetical protein	1	1	1	1	1	3	2	5
2730232056	hypothetical protein	1	1	1	1	1	3	2	5
2730232057	Kelch motif-containing protein	1	1	1	1	1	3	2	5
2730232104	putative ABC transport system permease protein	1	1	1	1	1	3	2	5
2730232105	putative ABC transport system ATP-binding protein	1	1	1	1	1	3	2	5
2730232108	HlyD family secretion protein	1	1	1	1	1	3	2	5
2730232110	outer membrane protein	1	1	1	1	1	3	2	5
2730232111	Phosphoglycerol transferase MdoB	1	1	1	1	1	3	2	5
2730232115	Acyl-CoA synthetase (NDP forming)	1	1	1	1	1	3	2	5
2730232119	cobalt-precorrin-5B (C1)-methyltransferase	1	1	1	1	1	3	2	5
2730232120	precorrin-4 C11-methyltransferase	1	1	1	1	1	3	2	5
2730232121	precorrin-6Y C5,15-methyltransferase (decarboxylating)	1	1	1	1	1	3	2	5
2730232122	precorrin-8X methylmutase	1	1	1	1	1	3	2	5
2730232124	ATP:cob(I)alamin adenosyltransferase	1	1	1	1	1	3	2	5
2730232126	6-phosphogluconate dehydrogenase	1	1	1	1	1	3	2	5
2730232130	1-acyl-sn-glycerol-3-phosphate acyltransferases	1	1	1	1	1	3	2	5
2730232135	prolyl oligopeptidase Serine peptidase. MEROPS family S09A	1	1	1	1	1	3	2	5
2730232136	Xaa-Pro aminopeptidase	1	1	1	1	1	3	2	5
2730232137	Peroxiredoxin	1	1	1	1	1	3	2	5
2730232140	signal recognition particle-docking protein FtsY	1	1	1	1	1	3	2	5
2730232141	SSU ribosomal protein S12P methylthiotransferase	1	1	1	1	1	3	2	5
2730232142	DNA-binding protein HU-beta	1	1	1	1	1	3	2	5
2730232145	Site-specific recombinase XerD	1	1	1	1	1	3	2	5
2730232146	Site-specific recombinase XerD	1	1	1	1	1	3	2	5
2730232159	Transposase DDE domain-containing protein	1	1	1	1	1	3	2	5
2730232172	Helix-turn-helix domain-containing protein	1	1	1	1	1	3	2	5
2730232176	Transposase domain (DUF772)	1	1	1	1	1	3	2	5
2730232177	hypothetical protein	1	1	1	1	1	3	2	5
2730232180	Site-specific recombinase XerD	1	1	1	1	1	3	2	5
2730232181	Site-specific recombinase XerD	1	1	1	1	1	3	2	5
2730232182	UDP-glucuronate decarboxylase	1	1	1	1	1	3	2	5
2730232184	penicillin-binding protein 1C	1	1	1	1	1	3	2	5
2730232185	Uncharacterized membrane-anchored protein YitT, contains DUF161 and DUF2179 domains	1	1	1	1	1	3	2	5
2730232186	pyruvate-ferredoxin/flavodoxin oxidoreductase	1	1	1	1	1	3	2	5
2730232189	chloride channel protein, CIC family	1	1	1	1	1	3	2	5
2730232190	exopolysaccharide biosynthesis polyprenyl glycosylphosphotransferase	1	1	1	1	1	3	2	5
2730232193	peptidoglycan-associated lipoprotein	1	1	1	1	1	3	2	5
2730232194	S-adenosylmethionine:tRNA ribosyltransferase-isomerase	1	1	1	1	1	3	2	5
2730232195	Protein of unknown function (DUF3078)	1	1	1	1	1	3	2	5
2730232197	MoxR-like ATPase	1	1	1	1	1	3	2	5
2730232198	Protein of unknown function DUF58	1	1	1	1	1	3	2	5
2730232199	hypothetical protein	1	1	1	1	1	3	2	5
2730232200	Ca-activated chloride channel family protein	1	1	1	1	1	3	2	5
2730232201	Ca-activated chloride channel family protein	1	1	1	1	1	3	2	5
2730232203	Tetratricopeptide repeat-containing protein	1	1	1	1	1	3	2	5
2730232204	Oxygen tolerance	1	1	1	1	1	3	2	5
2730232205	SH3 domain-containing protein	1	1	1	1	1	3	2	5
2730232206	undecaprenyl-diphosphatase	1	1	1	1	1	3	2	5
2730232209	hypothetical protein	1	1	1	1	1	3	2	5
2730232210	Tetratricopeptide repeat-containing protein	1	1	1	1	1	3	2	5
2730232211	hypothetical protein	1	1	1	1	1	3	2	5
2730232212	CDP-diacylglycerol---serine O-phosphatidyltransferase	1	1	1	1	1	3	2	5
2730232213	phosphatidylserine decarboxylase	1	1	1	1	1	3	2	5
2730232214	ATP-dependent exoDNAse (exonuclease V) beta subunit (contains helicase and exonuclease domains)	1	1	1	1	1	3	2	5
2730232215	translation initiation factor 1	1	1	1	1	1	3	2	5
2730232218	N6-L-threonylcarbamoyladenine synthase	1	1	1	1	1	3	2	5
2730232219	Predicted Zn-dependent peptidase	1	1	1	1	1	3	2	5
2730232221	diamine N-acetyltransferase	1	1	1	1	1	3	2	5
2730232222	Glycosyltransferase, GT2 family	1	1	1	1	1	3	2	5
2730232223	hypothetical protein	1	1	1	1	1	3	2	5
2730232224	CDP-alcohol phosphatidyltransferase	1	1	1	1	1	3	2	5
2730232225	3-oxoacyl-[acyl-carrier protein] reductase	1	1	1	1	1	3	2	5
2730232226	choline-phosphate cytidylyltransferase/glycerol-3-phosphate cytidylyltransferase	1	1	1	1	1	3	2	5
2730232227	4-hydroxythreonine-4-phosphate dehydrogenase	1	1	1	1	1	3	2	5
2730232228	protein of unknown function (DUF4837)	1	1	1	1	1	3	2	5
2730232229	23S rRNA m(2)A-2503 methyltransferase	1	1	1	1	1	3	2	5
2730232230	ADP-ribose pyrophosphatase YjhB, NUDIX family	1	1	1	1	1	3	2	5
2730232231	glyceraldehyde-3-phosphate dehydrogenase (NAD+)	1	1	1	1	1	3	2	5
2730232233	Putative Holin-X, holin superfamily III	1	1	1	1	1	3	2	5
2730232235	ribosomal protein L11 methyltransferase	1	1	1	1	1	3	2	5
2730232236	molecular chaperone DnaJ	1	1	1	1	1	3	2	5
2730232237	molecular chaperone GrpE	1	1	1	1	1	3	2	5
2730232240	Uracil-DNA glycosylase	1	1	1	1	1	3	2	5
2730232246	PhoH-like ATPase	1	1	1	1	1	3	2	5
2730232247	cation diffusion facilitator family transporter	1	1	1	1	1	3	2	5
2730232251	5-formyltetrahydrofolate cyclo-ligase	1	1	1	1	1	3	2	5
2730232252	carboxyl-terminal processing protease	1	1	1	1	1	3	2	5
2730232253	dCMP deaminase	1	1	1	1	1	3	2	5
2730232257	2,3-bisphosphoglycerate-independent phosphoglycerate mutase	1	1	1	1	1	3	2	5
2730232268	Family of unknown function (DUF490)	1	1	1	1	1	3	2	5
2730232269	PDZ domain (Also known as DHR or GLGF)	1	1	1	1	1	3	2	5
2730232270	DNA mismatch repair protein MutS2	1	1	1	1	1	3	2	5
2730232271	Peptidase family M48	1	1	1	1	1	3	2	5
2730232272	pyruvate phosphate dikinase	1	1	1	1	1	3	2	5
2730232273	23S rRNA (uracil1939-C5)-methyltransferase	1	1	1	1	1	3	2	5
2730232276	membrane-bound lytic murein transglycosylase F	1	1	1	1	1	3	2	5
2730232277	chromate transporter	1	1	1	1	1	3	2	5
2730232279	chromate transporter	1	1	1	1	1	3	2	5
2730232280	phosphoesterase RecJ domain-containing protein	1	1	1	1	1	3	2	5
2730232287	ABC-2 type transport system permease protein	1	1	1	1	1	3	2	5
2730232288	ABC-2 type transport system permease protein	1	1	1	1	1	3	2	5
2730232289	HlyD family secretion protein	1	1	1	1	1	3	2	5
2730232290	Outer membrane protein TolC	1	1	1	1	1	3	2	5
2730232294	arginine decarboxylase	1	1	1	1	1	3	2	5
2730232298	tRNA-U20-dihydrouridine synthase	1	1	1	1	1	3	2	5
2730232299	copper homeostasis protein	1	1	1	1	1	3	2	5
2730232307	CarboxypepD_reg-like domain-containing protein	1	1	1	1	1	3	2	5
2730232309	outer membrane receptor for ferrienterochelin and colicins	1	1	1	1	1	3	2	5
2730232310	GDPmannose 4,6-dehydratase	1	1	1	1	1	3	2	5
2730232311	GDP-L-fucose synthase	1	1	1	1	1	3	2	5
2730232312	replicative DNA helicase	1	1	1	1	1	3	2	5
2730232313	glucosamine-6-phosphate deaminase	1	1	1	1	1	3	2	5
2730232314	Flavorubredoxin	1	1	1	1	1	3	2	5
2730232316	prolipoprotein diacylglyceryl transferase	1	1	1	1	1	3	2	5
2730232317	diaminopimelate dehydrogenase	1	1	1	1	1	3	2	5
2730232319	superoxide dismutase, Fe-Mn family	1	1	1	1	1	3	2	5
2730232320	DNA replication and repair protein RecO	1	1	1	1	1	3	2	5
2730232321	2-C-methyl-D-erythritol 2,4-cyclodiphosphate synthase	1	1	1	1	1	3	2	5
2730232322	hypothetical protein	1	1	1	1	1	3	2	5
2730232324	hypothetical protein	1	1	1	1	1	3	2	5
2730232325	2-amino-3-ketobutyrate coenzyme A ligase	1	1	1	1	1	3	2	5
2730232326	Nucleoside-diphosphate-sugar epimerase	1	1	1	1	1	3	2	5
2730232327	Outer membrane protein beta-barrel domain-containing protein	1	1	1	1	1	3	2	5
2730232328	LysM domain-containing protein	1	1	1	1	1	3	2	5
2730232330	D-alanyl-D-alanine dipeptidase	1	1	1	1	1	3	2	5
2730232331	glutamate racemase	1	1	1	1	1	3	2	5
2730232332	periplasmic chaperone for outer membrane proteins Skp	1	1	1	1	1	3	2	5
2730232333	periplasmic chaperone for outer membrane proteins Skp	1	1	1	1	1	3	2	5
2730232334	Beta-barrel assembly machine subunit BamA	1	1	1	1	1	3	2	5
2730232335	undecaprenyl diphosphate synthase	1	1	1	1	1	3	2	5
2730232336	hypothetical protein	1	1	1	1	1	3	2	5
2730232339	Transglutaminase-like superfamily protein	1	1	1	1	1	3	2	5
2730232345	SusD family protein	1	1	1	1	1	3	2	5
2730232346	TonB-linked outer membrane protein, SusC/RagA family	1	1	1	1	1	3	2	5
2730232347	penicillin-binding protein 1A	1	1	1	1	1	3	2	5
2730232348	[acyl-carrier-protein] S-malonyltransferase	1	1	1	1	1	3	2	5
2730232349	protein of unknown function (DUF5063)	1	1	1	1	1	3	2	5
2730232350	3'-5' exonuclease	1	1	1	1	1	3	2	5
2730232351	SAM-dependent methyltransferase	1	1	1	1	1	3	2	5
2730232352	maltose O-acetyltransferase	1	1	1	1	1	3	2	5
2730232355	MJ0042 family finger-like domain-containing protein	1	1	1	1	1	3	2	5
2730232356	hypothetical protein	1	1	1	1	1	3	2	5
2730232357	FHA domain-containing protein	1	1	1	1	1	3	2	5
2730232358	transcriptional regulator, LytTR family	1	1	1	1	1	3	2	5
2730232359	phosphoglycerate kinase	1	1	1	1	1	3	2	5
2730232361	multidrug resistance protein, MATE family	1	1	1	1	1	3	2	5
2730232362	4-phosphoerythronate dehydrogenase	1	1	1	1	1	3	2	5
2730232363	Uncharacterised protein family (UPF0259)	1	1	1	1	1	3	2	5
2730232364	starch phosphorylase	1	1	1	1	1	3	2	5
2730232365	Smr domain-containing protein	1	1	1	1	1	3	2	5
2730232366	adenylate cyclase	1	1	1	1	1	3	2	5
2730232369	Protein of unknown function (DUF2851)	1	1	1	1	1	3	2	5
2730232370	Helix-hairpin-helix motif-containing protein	1	1	1	1	1	3	2	5
2730232375	3-dehydroquinate synthase	1	1	1	1	1	3	2	5
2730232376	alanyl-tRNA synthetase	1	1	1	1	1	3	2	5
2730232377	Murein DD-endopeptidase MepM and murein hydrolase activator NlpD, contain LysM domain	1	1	1	1	1	3	2	5
2730232378	DNA-binding transcriptional regulator, MerR family	1	1	1	1	1	3	2	5
2730232379	cation:H+ antiporter	1	1	1	1	1	3	2	5
2730232381	GTP-binding protein	1	1	1	1	1	3	2	5
2730232382	Outer membrane protein Omp28	1	1	1	1	1	3	2	5
2730232383	iron complex transport system substrate-binding protein	1	1	1	1	1	3	2	5
2730232384	iron complex transport system permease protein	1	1	1	1	1	3	2	5
2730232385	iron complex transport system ATP-binding protein	1	1	1	1	1	3	2	5
2730232397	Lysophospholipase L1	1	1	1	1	1	3	2	5
2730232398	Lysophospholipase L1	1	1	1	1	1	3	2	5
2730232399	hypothetical protein	1	1	1	1	1	3	2	5
2730232400	excinuclease ABC subunit A	1	1	1	1	1	3	2	5
2730232413	hypothetical protein	1	1	1	1	1	3	2	5
2730232414	Winged helix DNA-binding domain-containing protein	1	1	1	1	1	3	2	5
2730232415	hypothetical protein	1	1	1	1	1	3	2	5
2730232416	tRNA(adenine34) deaminase	1	1	1	1	1	3	2	5
2730232418	sialate O-acetylesterase	1	1	1	1	1	3	2	5
2730232424	hypothetical protein	1	1	1	1	1	3	2	5
2730232425	LSU ribosomal protein L20P	1	1	1	1	1	3	2	5
2730232426	large subunit ribosomal protein L35	1	1	1	1	1	3	2	5
2730232427	translation initiation factor IF-3	1	1	1	1	1	3	2	5
2730232428	threonyl-tRNA synthetase	1	1	1	1	1	3	2	5
2730232429	UDP-2,3-diacylglucosamine hydrolase	1	1	1	1	1	3	2	5
2730232430	FeS assembly SUF system protein	1	1	1	1	1	3	2	5
2730232432	DNA repair protein RadC	1	1	1	1	1	3	2	5
2730232433	elongation factor P	1	1	1	1	1	3	2	5
2730232434	tRNA pseudouridine38-40 synthase	1	1	1	1	1	3	2	5
2730232435	cobyrinic acid a,c-diamide synthase	1	1	1	1	1	3	2	5
2730232440	bacterial peptide chain release factor 2 (bRF-2)	1	1	1	1	1	3	2	5
2730232441	conserved hypothetical protein	1	1	1	1	1	3	2	5
2730232442	phospholipase A1	1	1	1	1	1	3	2	5
2730232445	Outer membrane receptor proteins, mostly Fe transport	1	1	1	1	1	3	2	5
2730232446	hypothetical protein	1	1	1	1	1	3	2	5
2730232447	PepSY-associated TM region	1	1	1	1	1	3	2	5
2730232448	sirohydrochlorin cobaltochelatase	1	1	1	1	1	3	2	5
2730232451	PepSY-associated TM region	1	1	1	1	1	3	2	5
2730232457	peptidyl-prolyl cis-trans isomerase D	1	1	1	1	1	3	2	5
2730232458	LPS export ABC transporter protein LptC	1	1	1	1	1	3	2	5
2730232459	hypothetical protein	1	1	1	1	1	3	2	5
2730232460	hypothetical protein	1	1	1	1	1	3	2	5
2730232465	hypothetical protein	1	1	1	1	1	3	2	5
2730232468	hypothetical protein	1	1	1	1	1	3	2	5
2730232470	Na+-transporting NADH:ubiquinone oxidoreductase subunit A	1	1	1	1	1	3	2	5
2730232471	Na+-transporting NADH:ubiquinone oxidoreductase subunit B	1	1	1	1	1	3	2	5
2730232472	Na+-transporting NADH:ubiquinone oxidoreductase subunit C	1	1	1	1	1	3	2	5
2730232474	Na+-transporting NADH:ubiquinone oxidoreductase subunit E	1	1	1	1	1	3	2	5
2730232479	Site-specific recombinase XerD	1	1	1	1	1	3	2	5
2730232480	Site-specific recombinase XerD	1	1	1	1	1	3	2	5
2730232482	Por secretion system C-terminal sorting domain-containing protein	1	1	1	1	1	3	2	5
2730232495	hypothetical protein	1	1	1	1	1	3	2	5
2730232502	Site-specific recombinase XerD	1	1	1	1	1	3	2	5
2730232503	Site-specific recombinase XerD	1	1	1	1	1	3	2	5
2730232504	mannose-1-phosphate guanylyltransferase	1	1	1	1	1	3	2	5
2730232505	Spore maturation protein SpmA	1	1	1	1	1	3	2	5
2730232506	rRNA maturation RNase YbeY	1	1	1	1	1	3	2	5
2730232510	enoyl-[acyl-carrier protein] reductase II	1	1	1	1	1	3	2	5
2730232512	hypothetical protein	1	1	1	1	1	3	2	5
2730232513	dipeptidase D	1	1	1	1	1	3	2	5
2730232514	hypothetical protein	1	1	1	1	1	3	2	5
2730232516	Na+/proline symporter	1	1	1	1	1	3	2	5
2730232517	SpoIID/LytB domain protein	1	1	1	1	1	3	2	5
2730232519	outer membrane protein	1	1	1	1	1	3	2	5
2730232520	HlyD family secretion protein	1	1	1	1	1	3	2	5
2730232521	putative ABC transport system permease protein	1	1	1	1	1	3	2	5
2730232522	putative ABC transport system permease protein	1	1	1	1	1	3	2	5
2730232523	putative ABC transport system ATP-binding protein	1	1	1	1	1	3	2	5
2730232524	Cell division protein FtsL	1	1	1	1	1	3	2	5
2730232525	GMP synthase (glutamine-hydrolysing)	1	1	1	1	1	3	2	5
2730232529	cAMP-binding domain of CRP or a regulatory subunit of cAMP-dependent protein kinases	1	1	1	1	1	3	2	5
2730232539	Outer membrane receptor proteins, mostly Fe transport	1	1	1	1	1	3	2	5
2730232542	sodium/proton antiporter, NhaA family	1	1	1	1	1	3	2	5
2730232545	hypothetical protein	1	1	1	1	1	3	2	5
2730232549	hypothetical protein	1	1	1	1	1	3	2	5
2730232570	Site-specific recombinase XerD	1	1	1	1	1	3	2	5
2730232571	Site-specific recombinase XerD	1	1	1	1	1	3	2	5
2730232573	exodeoxyribonuclease-5	1	1	1	1	1	3	2	5
2730232574	hypothetical protein	1	1	1	1	1	3	2	5
2730232576	16S rRNA (guanine(966)-N(2))-methyltransferase RsmD	1	1	1	1	1	3	2	5
2730232577	Sporulation related domain-containing protein	1	1	1	1	1	3	2	5
2730232579	4-hydroxybutyrate CoA-transferase	1	1	1	1	1	3	2	5
2730232580	AhpC/TSA family protein	1	1	1	1	1	3	2	5
2730232581	putative Mg2+ transporter-C (MgtC) family protein	1	1	1	1	1	3	2	5
2730232582	Dienelactone hydrolase	1	1	1	1	1	3	2	5
2730232583	Leucine-rich repeat (LRR) protein	1	1	1	1	1	3	2	5
2730232584	dihydroorotate dehydrogenase (NAD+) catalytic subunit	1	1	1	1	1	3	2	5
2730232585	dihydroorotate oxidase B, electron transfer subunit	1	1	1	1	1	3	2	5
2730232587	beta-glucosidase	1	1	1	1	1	3	2	5
2730232588	large subunit ribosomal protein L19	1	1	1	1	1	3	2	5
2730232589	cysteine desulfurase / selenocysteine lyase	1	1	1	1	1	3	2	5
2730232590	Uncharacterized conserved protein YbjQ, UPF0145 family	1	1	1	1	1	3	2	5
2730232592	cysteine desulfuration protein SufE	1	1	1	1	1	3	2	5
2730232593	Peptidase family M28	1	1	1	1	1	3	2	5
2730232599	Alginate export	1	1	1	1	1	3	2	5
2730232600	L-lactate dehydrogenase complex protein LldE	1	1	1	1	1	3	2	5
2730232601	L-lactate dehydrogenase complex protein LldF	1	1	1	1	1	3	2	5
2730232602	L-lactate dehydrogenase complex protein LldG	1	1	1	1	1	3	2	5
2730232603	lactate permease	1	1	1	1	1	3	2	5
2730232604	pyruvate carboxylase subunit B	1	1	1	1	1	3	2	5
2730232609	Lrp/AsnC family transcriptional regulator, regulator for asnA, asnC and gidA	1	1	1	1	1	3	2	5
2730232610	Biopolymer transport protein ExbD	1	1	1	1	1	3	2	5
2730232612	hypothetical protein	1	1	1	1	1	3	2	5
2730232613	biopolymer transport protein ExbB	1	1	1	1	1	3	2	5
2730232615	TatD DNase family protein	1	1	1	1	1	3	2	5
2730232616	geranylgeranyl diphosphate synthase, type II	1	1	1	1	1	3	2	5
2730232619	phosphoenolpyruvate carboxykinase (ATP)	1	1	1	1	1	3	2	5
2730232621	lactoylglutathione lyase	1	1	1	1	1	3	2	5
2730232626	lipopolysaccharide export system ATP-binding protein	1	1	1	1	1	3	2	5
2730232627	shikimate kinase	1	1	1	1	1	3	2	5
2730232628	2-oxoglutarate ferredoxin oxidoreductase subunit alpha	1	1	1	1	1	3	2	5
2730232629	2-oxoglutarate ferredoxin oxidoreductase subunit beta	1	1	1	1	1	3	2	5
2730232633	starch synthase	1	1	1	1	1	3	2	5
2730232634	pantothenate synthetase	1	1	1	1	1	3	2	5
2730232635	L-aspartate 1-decarboxylase	1	1	1	1	1	3	2	5
2730232636	putative efflux protein, MATE family	1	1	1	1	1	3	2	5
2730232637	Winged helix-turn-helix domain (DUF2582)	1	1	1	1	1	3	2	5
2730232638	hypothetical protein	1	1	1	1	1	3	2	5
2730232639	cell division protein ZapA	1	1	1	1	1	3	2	5
2730232640	ribonucrease Y	1	1	1	1	1	3	2	5
2730232641	transaldolase	1	1	1	1	1	3	2	5
2730232642	hypothetical protein	1	1	1	1	1	3	2	5
2730232646	single-stranded-DNA-specific exonuclease	1	1	1	1	1	3	2	5
2730232647	ATP-dependent DNA helicase RecQ	1	1	1	1	1	3	2	5
2730232649	Uncharacterized lipoprotein YddW, UPF0748 family	1	1	1	1	1	3	2	5
2730232650	thioredoxin reductase (NADPH)	1	1	1	1	1	3	2	5
2730232652	Outer membrane lipoprotein-sorting protein	1	1	1	1	1	3	2	5
2730232653	DNA segregation ATPase FtsK/SpoIIIE, S-DNA-T family	1	1	1	1	1	3	2	5
2730232655	histidine ammonia-lyase	1	1	1	1	1	3	2	5
2730232656	hypothetical protein	1	1	1	1	1	3	2	5
2730232657	phenylacetate-CoA ligase	1	1	1	1	1	3	2	5
2730232658	Acyltransferase	1	1	1	1	1	3	2	5
2730232659	Phosphoribosyl 1,2-cyclic phosphodiesterase	1	1	1	1	1	3	2	5
2730232661	putative efflux protein, MATE family	1	1	1	1	1	3	2	5
2730232662	alpha-L-fucosidase	1	1	1	1	1	3	2	5
2730232664	hypothetical protein	1	1	1	1	1	3	2	5
2730232665	hydrophobic/amphiphilic exporter-1, HAE1 family	1	1	1	1	1	3	2	5
2730232666	RND family efflux transporter, MFP subunit	1	1	1	1	1	3	2	5
2730232673	23S rRNA pseudouridine1911/1915/1917 synthase	1	1	1	1	1	3	2	5
2730232674	putative hemolysin	1	1	1	1	1	3	2	5
2730232675	L-serine ammonia-lyase	1	1	1	1	1	3	2	5
2730232678	putative ABC transport system permease protein	1	1	1	1	1	3	2	5
2730232680	DNA topoisomerase-1	1	1	1	1	1	3	2	5
2730232682	hypothetical protein	1	1	1	1	1	3	2	5
2730232683	16S rRNA (uracil1498-N3)-methyltransferase	1	1	1	1	1	3	2	5
2730232685	glucose-6-phosphate 1-dehydrogenase	1	1	1	1	1	3	2	5
2730232688	protein of unknown function (DUF349)	1	1	1	1	1	3	2	5
2730232690	tRNA dimethylallyltransferase	1	1	1	1	1	3	2	5
2730232691	2-dehydro-3-deoxyphosphooctonate aldolase (KDO 8-P synthase)	1	1	1	1	1	3	2	5
2730232692	polyribonucleotide nucleotidyltransferase	1	1	1	1	1	3	2	5
2730232694	phosphoribosylformylglycinamidine synthase	1	1	1	1	1	3	2	5
2730232695	Threonine/homoserine/homoserine lactone efflux protein	1	1	1	1	1	3	2	5
2730232696	Protein of unknown function (DUF4254)	1	1	1	1	1	3	2	5
2730232697	heptosyltransferase-2	1	1	1	1	1	3	2	5
2730232700	phosphoglucomutase	1	1	1	1	1	3	2	5
2730232701	hypothetical protein	1	1	1	1	1	3	2	5
2730232705	3-oxoacyl-[acyl-carrier-protein] synthase-1	1	1	1	1	1	3	2	5
2730232708	hypothetical protein	1	1	1	1	1	3	2	5
2730232709	O-methyltransferase	1	1	1	1	1	3	2	5
2730232710	Predicted acyltransferase, LPLAT superfamily	1	1	1	1	1	3	2	5
2730232711	acyl carrier protein	1	1	1	1	1	3	2	5
2730232712	3-oxoacyl-[acyl-carrier protein] reductase	1	1	1	1	1	3	2	5
2730232713	tRNA threonylcarbamoyl adenosine modification protein, Sua5/YciO/YrdC/YwlC family	1	1	1	1	1	3	2	5
2730232718	iron complex outermembrane recepter protein	1	1	1	1	1	3	2	5
2730232721	1-deoxy-D-xylulose-5-phosphate synthase	1	1	1	1	1	3	2	5
2730232722	trk system potassium uptake protein TrkA	1	1	1	1	1	3	2	5
2730232724	trk system potassium uptake protein TrkH	1	1	1	1	1	3	2	5
2730232728	hypothetical protein	1	1	1	1	1	3	2	5
2730232734	Site-specific recombinase XerD	1	1	1	1	1	3	2	5
2730232736	G/U mismatch-specific uracil-DNA glycosylase	1	1	1	1	1	3	2	5
2730232737	L-proline dehydrogenase	1	1	1	1	1	3	2	5
2730232741	aspartyl-tRNA synthetase	1	1	1	1	1	3	2	5
2730232742	dinuclear metal center protein, YbgI/SA1388 family	1	1	1	1	1	3	2	5
2730232743	hypothetical protein	1	1	1	1	1	3	2	5
2730232748	4-hydroxy-3-methylbut-2-enyl diphosphate reductase	1	1	1	1	1	3	2	5
2730232749	cytidylate kinase	1	1	1	1	1	3	2	5
2730232751	hypothetical protein	1	1	1	1	1	3	2	5
2730232752	WbqC-like protein family protein	1	1	1	1	1	3	2	5
2730232753	large subunit ribosomal protein L9	1	1	1	1	1	3	2	5
2730232754	SSU ribosomal protein S18P	1	1	1	1	1	3	2	5
2730232755	SSU ribosomal protein S6P	1	1	1	1	1	3	2	5
2730232757	1-acyl-sn-glycerol-3-phosphate acyltransferase	1	1	1	1	1	3	2	5
2730232758	hypothetical protein	1	1	1	1	1	3	2	5
2730232759	tRNA-2-methylthio-N6-dimethylallyladenosine synthase	1	1	1	1	1	3	2	5
2730232760	cell division transport system permease protein	1	1	1	1	1	3	2	5
2730232761	Protein of unknown function (DUF3098)	1	1	1	1	1	3	2	5
2730232762	undecaprenyl-diphosphatase	1	1	1	1	1	3	2	5
2730232763	tRNA pseudouridine55 synthase	1	1	1	1	1	3	2	5
2730232764	S-adenosylmethionine:tRNA ribosyltransferase-isomerase	1	1	1	1	1	3	2	5
2730232765	2-amino-4-hydroxy-6-hydroxymethyldihydropteridine diphosphokinase	1	1	1	1	1	3	2	5
2730232767	hypothetical protein	1	1	1	1	1	3	2	5
2730232770	Holliday junction DNA helicase subunit RuvA	1	1	1	1	1	3	2	5
2730232771	cell surface protein SprA	1	1	1	1	1	3	2	5
2730232775	Outer membrane protein OmpA	1	1	1	1	1	3	2	5
2730232777	Predicted Zn-dependent peptidase	1	1	1	1	1	3	2	5
2730232779	protein of unknown function (DUF3473)	1	1	1	1	1	3	2	5
2730232780	Protein of unknown function (DUF2029)	1	1	1	1	1	3	2	5
2730232781	Predicted ABC-type ATPase	1	1	1	1	1	3	2	5
2730232782	hypothetical protein	1	1	1	1	1	3	2	5
2730232783	hypothetical protein	1	1	1	1	1	3	2	5
2730232786	regulator of cell morphogenesis and NO signaling	1	1	1	1	1	3	2	5
2730232789	chaperonin GroES	1	1	1	1	1	3	2	5
2730232790	chaperonin GroEL	1	1	1	1	1	3	2	5
2730232791	Peroxiredoxin	1	1	1	1	1	3	2	5
2730232800	Glycosyltransferase involved in cell wall bisynthesis	1	1	1	1	1	3	2	5
2730232803	KDO2-lipid IV(A) lauroyltransferase	1	1	1	1	1	3	2	5
2730232804	threonylcarbamoyladenosine tRNA methylthiotransferase MtaB	1	1	1	1	1	3	2	5
2730232805	CarboxypepD_reg-like domain-containing protein	1	1	1	1	1	3	2	5
2730232806	transcription termination factor Rho	1	1	1	1	1	3	2	5
2730232809	ribulose-phosphate 3-epimerase	1	1	1	1	1	3	2	5
2730232811	polyphosphate kinase	1	1	1	1	1	3	2	5
2730232812	tRNA(Ile)-lysidine synthase	1	1	1	1	1	3	2	5
2730232813	uracil phosphoribosyltransferase	1	1	1	1	1	3	2	5
2730232814	ribosome maturation factor RimP	1	1	1	1	1	3	2	5
2730232815	NusA antitermination factor	1	1	1	1	1	3	2	5
2730232816	translation initiation factor IF-2	1	1	1	1	1	3	2	5
2730232819	Fe-S cluster assembly protein SufB	1	1	1	1	1	3	2	5
2730232821	Fe-S cluster assembly ATP-binding protein	1	1	1	1	1	3	2	5
2730232822	Fe-S cluster assembly protein SufD	1	1	1	1	1	3	2	5
2730232823	BadF-type ATPase	1	1	1	1	1	3	2	5
2730232824	N-acetylmuramic acid 6-phosphate etherase	1	1	1	1	1	3	2	5
2730232826	lipopolysaccharide export system permease protein	1	1	1	1	1	3	2	5
2730232827	3,4-dihydroxy 2-butanone 4-phosphate synthase / GTP cyclohydrolase II	1	1	1	1	1	3	2	5
2730232828	aspartate aminotransferase	1	1	1	1	1	3	2	5
2730232829	Glycosyl transferases group 1	1	1	1	1	1	3	2	5
2730232830	Glycosyltransferase involved in cell wall bisynthesis	1	1	1	1	1	3	2	5
2730232831	UDP-GlcNAc3NAcA epimerase	1	1	1	1	1	3	2	5
2730232832	arginyl-tRNA synthetase	1	1	1	1	1	3	2	5
2730232836	preprotein translocase subunit SecA	1	1	1	1	1	3	2	5
2730232837	Type I phosphodiesterase / nucleotide pyrophosphatase	1	1	1	1	1	3	2	5
2730232838	protein of unknown function (DUF4105)	1	1	1	1	1	3	2	5
2730232839	multiple antibiotic resistance protein	1	1	1	1	1	3	2	5
2730232842	6,7-dimethyl-8-ribityllumazine synthase	1	1	1	1	1	3	2	5
2730232843	Tetratricopeptide repeat-containing protein	1	1	1	1	1	3	2	5
2730232844	DNA replication and repair protein RecF	1	1	1	1	1	3	2	5
2730232846	Lactate dehydrogenase	1	1	1	1	1	3	2	5
2730232848	protein of unknown function (DUF5103)	1	1	1	1	1	3	2	5
2730232849	Glutaredoxin	1	1	1	1	1	3	2	5
2730232854	RNA recognition motif. (a.k.a. RRM, RBD, or RNP domain)	1	1	1	1	1	3	2	5
2730232857	ATP-dependent Clp protease, protease subunit	1	1	1	1	1	3	2	5
2730232858	ATP-dependent Clp protease ATP-binding subunit ClpX	1	1	1	1	1	3	2	5
2730232859	ATP-dependent DNA helicase RecQ	1	1	1	1	1	3	2	5
2730232860	peptidyl-prolyl cis-trans isomerase SurA	1	1	1	1	1	3	2	5
2730232861	hypothetical protein	1	1	1	1	1	3	2	5
2730232862	periplasmic chaperone for outer membrane proteins SurA	1	1	1	1	1	3	2	5
2730232863	OstA-like protein	1	1	1	1	1	3	2	5
2730232864	hypothetical protein	1	1	1	1	1	3	2	5
2730232865	DNA mismatch repair protein MutL	1	1	1	1	1	3	2	5
2730232866	coproporphyrinogen III oxidase, anaerobic	1	1	1	1	1	3	2	5
2730232867	translation elongation factor 2 (EF-2/EF-G)	1	1	1	1	1	3	2	5
2730232869	hypothetical protein	1	1	1	1	1	3	2	5
2730232870	Long-chain fatty acid transport protein	1	1	1	1	1	3	2	5
2730232872	RNA polymerase sigma-70 factor, ECF subfamily	1	1	1	1	1	3	2	5
2730232873	RNA-binding PUA-like domain of methyltransferase RsmF	1	1	1	1	1	3	2	5
2730232874	RNA-binding PUA-like domain of methyltransferase RsmF	1	1	1	1	1	3	2	5
2730232875	16S rRNA C967 or C1407 C5-methylase, RsmB/RsmF family	1	1	1	1	1	3	2	5
2730232876	aspartate semialdehyde dehydrogenase	1	1	1	1	1	3	2	5
2730232879	homoserine O-succinyltransferase	1	1	1	1	1	3	2	5
2730232880	putative protease	1	1	1	1	1	3	2	5
2730232881	ATP-dependent Clp protease ATP-binding subunit ClpB	1	1	1	1	1	3	2	5
2730232883	ATP-binding cassette, subfamily F, member 3	1	1	1	1	1	3	2	5
2730232886	Enoyl-[acyl-carrier-protein] reductase [NADH]	1	1	1	1	1	3	2	5
2730232888	hypothetical protein	1	1	1	1	1	3	2	5
2730232889	hypothetical protein	1	1	1	1	1	3	2	5
2730232890	histidine triad (HIT) family protein	1	1	1	1	1	3	2	5
2730232891	transcription elongation factor GreA	1	1	1	1	1	3	2	5
2730232893	aspartate-ammonia ligase	1	1	1	1	1	3	2	5
2730232894	poly(A) polymerase	1	1	1	1	1	3	2	5
2730232895	GTP pyrophosphokinase	1	1	1	1	1	3	2	5
2730232896	haloacid dehalogenase superfamily, subfamily IA, variant 3 with third motif having DD or ED/haloacid dehalogenase superfamily, subfamily IA, variant 1 with third motif having Dx(3-4)D or Dx(3-4)E	1	1	1	1	1	3	2	5
2730232899	succinate CoA transferase	1	1	1	1	1	3	2	5
2730232900	Holliday junction DNA helicase subunit RuvB	1	1	1	1	1	3	2	5
2730232901	Membrane protein involved in the export of O-antigen and teichoic acid	1	1	1	1	1	3	2	5
2730232902	TIGR00341 family protein	1	1	1	1	1	3	2	5
2730232903	Peptidase S46	1	1	1	1	1	3	2	5
2730232904	Glycosyltransferase, GT2 family	1	1	1	1	1	3	2	5
2730232917	Site-specific recombinase XerD	1	1	1	1	1	3	2	5
2730232918	Site-specific recombinase XerD	1	1	1	1	1	3	2	5
2730232932	ribosomal-protein-serine acetyltransferase	1	1	1	1	1	3	2	5
2730232933	protein of unknown function (DUF4494)	1	1	1	1	1	3	2	5
2730232934	hypothetical protein	1	1	1	1	1	3	2	5
2730232935	dihydroorotate dehydrogenase (fumarate)	1	1	1	1	1	3	2	5
2730232937	PD-(D/E)XK nuclease superfamily protein	1	1	1	1	1	3	2	5
2730232938	hypothetical protein	1	1	1	1	1	3	2	5
2730232939	Acetyltransferase (GNAT) domain-containing protein	1	1	1	1	1	3	2	5
2730232940	RecA protein	1	1	1	1	1	3	2	5
2730232941	peroxiredoxin Q/BCP	1	1	1	1	1	3	2	5
2730232942	carboxynorspermidine dehydrogenase	1	1	1	1	1	3	2	5
2730232943	Na+/H+-dicarboxylate symporter	1	1	1	1	1	3	2	5
2730232944	putative hydrolase of the HAD superfamily	1	1	1	1	1	3	2	5
2730232945	Uncharacterized conserved protein, DUF1015 family	1	1	1	1	1	3	2	5
2730232947	D-3-phosphoglycerate dehydrogenase	1	1	1	1	1	3	2	5
2730232948	phosphoserine aminotransferase apoenzyme	1	1	1	1	1	3	2	5
2730232949	putative ATPase	1	1	1	1	1	3	2	5
2730232952	Ig-like domain-containing protein	1	1	1	1	1	3	2	5
2730232953	Protein of unknown function (DUF3108)	1	1	1	1	1	3	2	5
2730232955	hypothetical protein	1	1	1	1	1	3	2	5
2730232957	RNA polymerase sigma-70 factor, ECF subfamily	1	1	1	1	1	3	2	5
2730232959	dihydrodipicolinate reductase	1	1	1	1	1	3	2	5
2730232960	signal peptidase I	1	1	1	1	1	3	2	5
2730232962	Histidine kinase-, DNA gyrase B-, and HSP90-like ATPase	1	1	1	1	1	3	2	5
2730232966	ABC-type multidrug transport system, ATPase component	1	1	1	1	1	3	2	5
2730232967	ABC-2 type transport system ATP-binding protein	1	1	1	1	1	3	2	5
2730232973	L-threonine O-3-phosphate decarboxylase	1	1	1	1	1	3	2	5
2730232974	adenosylcobinamide-phosphate synthase	1	1	1	1	1	3	2	5
2730232975	adenosylcobyric acid synthase (glutamine-hydrolysing)	1	1	1	1	1	3	2	5
2730232977	SSU ribosomal protein S1P	1	1	1	1	1	3	2	5
2730232979	ATPase components of ABC transporters with duplicated ATPase domains	1	1	1	1	1	3	2	5
2730232980	prephenate dehydratase	1	1	1	1	1	3	2	5
2730232981	hypothetical protein	1	1	1	1	1	3	2	5
2730232982	3-deoxy-D-arabinoheptulosonate-7-phosphate synthase	1	1	1	1	1	3	2	5
2730232983	Prephenate dehydrogenase	1	1	1	1	1	3	2	5
2730232984	peptide methionine sulfoxide reductase msrA/msrB	1	1	1	1	1	3	2	5
2730232986	Protein of unknown function (DUF2723)	1	1	1	1	1	3	2	5
2730232988	succinate dehydrogenase / fumarate reductase cytochrome b subunit	1	1	1	1	1	3	2	5
2730232989	succinate dehydrogenase subunit A	1	1	1	1	1	3	2	5
2730232990	succinate dehydrogenase / fumarate reductase iron-sulfur subunit	1	1	1	1	1	3	2	5
2730232991	DNA processing protein	1	1	1	1	1	3	2	5
2730232992	protein of unknown function (DUF4301)	1	1	1	1	1	3	2	5
2730232994	hypothetical protein	1	1	1	1	1	3	2	5
2730232995	Glycosyl transferase family 2	1	1	1	1	1	3	2	5
2730232996	MFS transporter, PAT family, beta-lactamase induction signal transducer AmpG	1	1	1	1	1	3	2	5
2730232997	Uncharacterized conserved protein YbbC, DUF1343 family	1	1	1	1	1	3	2	5
2730232998	Predicted acyltransferase	1	1	1	1	1	3	2	5
2730232999	aspartate kinase	1	1	1	1	1	3	2	5
2730233000	Protein of unknown function (DUF3109)	1	1	1	1	1	3	2	5
2730233006	carbamoyl-phosphate synthase large subunit	1	1	1	1	1	3	2	5
2730233010	histidyl-tRNA synthetase	1	1	1	1	1	3	2	5
2730233011	hypothetical protein	1	1	1	1	1	3	2	5
2730233012	Adenylosuccinate synthetase	1	1	1	1	1	3	2	5
2730233013	Fur family transcriptional regulator, ferric uptake regulator	1	1	1	1	1	3	2	5
2730233014	dipeptidyl-peptidase-3	1	1	1	1	1	3	2	5
2730233015	glucokinase	1	1	1	1	1	3	2	5
2730233016	hypothetical protein	1	1	1	1	1	3	2	5
2730233017	signal recognition particle subunit FFH/SRP54 (srp54)	1	1	1	1	1	3	2	5
2730233018	methylenetetrahydrofolate dehydrogenase (NADP+) / methenyltetrahydrofolate cyclohydrolase	1	1	1	1	1	3	2	5
2730233022	phosphate acetyltransferase	1	1	1	1	1	3	2	5
2730233023	acetate kinase	1	1	1	1	1	3	2	5
2730233024	tRNA (guanine37-N1)-methyltransferase	1	1	1	1	1	3	2	5
2730233025	phospholipid/cholesterol/gamma-HCH transport system ATP-binding protein	1	1	1	1	1	3	2	5
2730233026	phospholipid/cholesterol/gamma-HCH transport system permease protein	1	1	1	1	1	3	2	5
2730233027	Nitroreductase	1	1	1	1	1	3	2	5
2730233029	hypothetical protein	1	1	1	1	1	3	2	5
2730233030	hypothetical protein	1	1	1	1	1	3	2	5
2730233031	hypothetical protein	1	1	1	1	1	3	2	5
2730233033	tricorn protease	1	1	1	1	1	3	2	5
2730233034	dihydrofolate reductase	1	1	1	1	1	3	2	5
2730233035	thymidylate synthase	1	1	1	1	1	3	2	5
2730233037	adenosylhomocysteinase	1	1	1	1	1	3	2	5
2730233039	iron complex outermembrane recepter protein	1	1	1	1	1	3	2	5
2730233043	IMP dehydrogenase	1	1	1	1	1	3	2	5
2730233044	putative DNA modification/repair radical SAM protein	1	1	1	1	1	3	2	5
2730233045	probable DNA metabolism protein	1	1	1	1	1	3	2	5
2730233046	large subunit ribosomal protein L21	1	1	1	1	1	3	2	5
2730233047	LSU ribosomal protein L27P	1	1	1	1	1	3	2	5
2730233049	seryl-tRNA synthetase	1	1	1	1	1	3	2	5
2730233054	Exodeoxyribonuclease VII large subunit	1	1	1	1	1	3	2	5
2730233055	Exodeoxyribonuclease VII small subunit	1	1	1	1	1	3	2	5
2730233056	2-C-methyl-D-erythritol 4-phosphate cytidylyltransferase	1	1	1	1	1	3	2	5
2730233058	3-deoxy-manno-octulosonate cytidylyltransferase (CMP-KDO synthetase)	1	1	1	1	1	3	2	5
2730233059	YidC/Oxa1 family membrane protein insertase	1	1	1	1	1	3	2	5
2730233060	CTP synthase	1	1	1	1	1	3	2	5
2730233062	Glycosyltransferase involved in cell wall bisynthesis	1	1	1	1	1	3	2	5
2730233070	UDP-N-acetyl-D-galactosamine dehydrogenase	1	1	1	1	1	3	2	5
2730233080	Predicted dehydrogenase	1	1	1	1	1	3	2	5
2730233085	tripeptide aminopeptidase	1	1	1	1	1	3	2	5
2730233086	aminomethyltransferase	1	1	1	1	1	3	2	5
2730233087	acetyl-CoA synthetase	1	1	1	1	1	3	2	5
2730233088	transcriptional regulator, XRE family with cupin sensor	1	1	1	1	1	3	2	5
2730233089	hypothetical protein	1	1	1	1	1	3	2	5
2730233090	dephospho-CoA kinase	1	1	1	1	1	3	2	5
2730233091	YbbR-like protein	1	1	1	1	1	3	2	5
2730233092	preprotein translocase subunit YajC	1	1	1	1	1	3	2	5
2730233093	NusB antitermination factor	1	1	1	1	1	3	2	5
2730233094	dTDP-4-amino-4,6-dideoxygalactose transaminase	1	1	1	1	1	3	2	5
2730233095	methionyl-tRNA synthetase	1	1	1	1	1	3	2	5
2730233102	hypothetical protein	1	1	1	1	1	3	2	5
2730233132	deoxyribose-phosphate aldolase	1	1	1	1	1	3	2	5
2730233133	NTP pyrophosphatase, house-cleaning of non-canonical NTPs	1	1	1	1	1	3	2	5
2730233134	D-tyrosyl-tRNA(Tyr) deacylase	1	1	1	1	1	3	2	5
2730233135	Excinuclease ABC subunit C	1	1	1	1	1	3	2	5
2730233136	tRNA uridine 5-carboxymethylaminomethyl modification enzyme	1	1	1	1	1	3	2	5
2730233140	Predicted PurR-regulated permease PerM	1	1	1	1	1	3	2	5
2730233141	methylmalonyl-CoA epimerase	1	1	1	1	1	3	2	5
2730233142	Acetyl-CoA carboxylase, carboxyltransferase component	1	1	1	1	1	3	2	5
2730233143	Oxaloacetate decarboxylase, gamma chain	1	1	1	1	1	3	2	5
2730233145	oxaloacetate decarboxylase, beta subunit	1	1	1	1	1	3	2	5
2730233151	DNA mismatch repair protein MutS	1	1	1	1	1	3	2	5
2730233153	ribonuclease R	1	1	1	1	1	3	2	5
2730233155	hypothetical protein	1	1	1	1	1	3	2	5
2730233156	Outer membrane receptor proteins, mostly Fe transport	1	1	1	1	1	3	2	5
2730233158	alkaline phosphatase	1	1	1	1	1	3	2	5
2730233159	Xaa-Pro aminopeptidase	1	1	1	1	1	3	2	5
2730233160	Uncharacterized membrane protein	1	1	1	1	1	3	2	5
2730233161	N-carbamoylputrescine amidase	1	1	1	1	1	3	2	5
2730233162	agmatine deiminase	1	1	1	1	1	3	2	5
2730233163	hypothetical protein	1	1	1	1	1	3	2	5
2730233165	ABC-2 type transport system permease protein	1	1	1	1	1	3	2	5
2730233167	ABC-2 type transport system ATP-binding protein	1	1	1	1	1	3	2	5
2730233169	DNA primase	1	1	1	1	1	3	2	5
2730233171	ribosome biogenesis GTPase	1	1	1	1	1	3	2	5
2730233172	ribosome recycling factor	1	1	1	1	1	3	2	5
2730233173	uridylate kinase	1	1	1	1	1	3	2	5
2730233174	Uncharacterized membrane-anchored protein YitT, contains DUF161 and DUF2179 domains	1	1	1	1	1	3	2	5
2730233175	leucyl-tRNA synthetase	1	1	1	1	1	3	2	5
2730233176	tryptophan synthase beta chain	1	1	1	1	1	3	2	5
2730233179	hypothetical protein	1	1	1	1	1	3	2	5
2730233181	RNA polymerase sigma-70 factor, ECF subfamily	1	1	1	1	1	3	2	5
2730233183	para-aminobenzoate synthetase component 1	1	1	1	1	1	3	2	5
2730233184	UDP-galactose 4-epimerase	1	1	1	1	1	3	2	5
2730233186	hypothetical protein	1	1	1	1	1	3	2	5
2730233187	dGTPase	1	1	1	1	1	3	2	5
2730233188	amidophosphoribosyltransferase	1	1	1	1	1	3	2	5
2730233189	hypothetical protein	1	1	1	1	1	3	2	5
2730233190	16S rRNA (cytosine1402-N4)-methyltransferase	1	1	1	1	1	3	2	5
2730233191	hypothetical protein	1	1	1	1	1	3	2	5
2730233192	cell division protein FtsI (penicillin-binding protein 3)	1	1	1	1	1	3	2	5
2730233193	UDP-N-acetylmuramoylalanyl-D-glutamate--2,6-diaminopimelate ligase	1	1	1	1	1	3	2	5
2730233194	Phospho-N-acetylmuramoyl-pentapeptide-transferase	1	1	1	1	1	3	2	5
2730233195	UDP-N-acetylmuramoylalanine--D-glutamate ligase	1	1	1	1	1	3	2	5
2730233196	cell division protein FtsW	1	1	1	1	1	3	2	5
2730233198	UDP-N-acetylmuramate--L-alanine ligase	1	1	1	1	1	3	2	5
2730233199	cell division protein FtsQ	1	1	1	1	1	3	2	5
2730233200	cell division protein FtsA	1	1	1	1	1	3	2	5
2730233201	cell division protein FtsZ	1	1	1	1	1	3	2	5
2730233202	hypothetical protein	1	1	1	1	1	3	2	5
2730233203	DNA polymerase-3 subunit epsilon	1	1	1	1	1	3	2	5
2730233205	Outer membrane protein beta-barrel domain-containing protein	1	1	1	1	1	3	2	5
2730233206	DNA polymerase-3 subunit alpha	1	1	1	1	1	3	2	5
2730233207	thioredoxin	1	1	1	1	1	3	2	5
2730233209	LSU ribosomal protein L13P	1	1	1	1	1	3	2	5
2730233210	small subunit ribosomal protein S9	1	1	1	1	1	3	2	5
2730233211	SSU ribosomal protein S2P	1	1	1	1	1	3	2	5
2730233212	translation elongation factor Ts (EF-Ts)	1	1	1	1	1	3	2	5
2730233214	Rhodanese-related sulfurtransferase	1	1	1	1	1	3	2	5
2730233215	lipoprotein-releasing system ATP-binding protein	1	1	1	1	1	3	2	5
2730233216	hypothetical protein	1	1	1	1	1	3	2	5
2730233217	3-phosphoshikimate 1-carboxyvinyltransferase	1	1	1	1	1	3	2	5
2730233218	Uncharacterized protein YebE, UPF0316 family	1	1	1	1	1	3	2	5
2730233219	RNAse III	1	1	1	1	1	3	2	5
2730233220	3-oxoacyl-[acyl-carrier-protein] synthase II	1	1	1	1	1	3	2	5
2730233221	acyl carrier protein	1	1	1	1	1	3	2	5
2730233222	formyltetrahydrofolate-dependent phosphoribosylglycinamide formyltransferase	1	1	1	1	1	3	2	5
2730233223	ADP-heptose:LPS heptosyltransferase	1	1	1	1	1	3	2	5
2730233224	Fur family transcriptional regulator, peroxide stress response regulator	1	1	1	1	1	3	2	5
2730233227	Protein of unknown function (DUF1625)	1	1	1	1	1	3	2	5
2730233228	5'-nucleotidase	1	1	1	1	1	3	2	5
2730233229	hypothetical protein	1	1	1	1	1	3	2	5
2730233230	Aminopeptidase C	1	1	1	1	1	3	2	5
2730233232	phosphoribosylamine--glycine ligase	1	1	1	1	1	3	2	5
2730233233	hypothetical protein	1	1	1	1	1	3	2	5
2730233234	membrane protein YqaA, SNARE-associated domain	1	1	1	1	1	3	2	5
2730233235	zinc protease	1	1	1	1	1	3	2	5
2730233236	magnesium chelatase family protein	1	1	1	1	1	3	2	5
2730233237	magnesium transporter	1	1	1	1	1	3	2	5
2730233238	16S rRNA (adenine1518-N6/adenine1519-N6)-dimethyltransferase	1	1	1	1	1	3	2	5
2730233239	precorrin-2/cobalt-factor-2 C20-methyltransferase	1	1	1	1	1	3	2	5
2730233242	iron complex outermembrane recepter protein	1	1	1	1	1	3	2	5
2730233243	protein of unknown function (DUF4625)	1	1	1	1	1	3	2	5
2730233244	methylmalonyl-CoA mutase metallochaperone MeaB	1	1	1	1	1	3	2	5
2730233246	Protein of unknown function (DUF1573)	1	1	1	1	1	3	2	5
2730233249	Sugar or nucleoside kinase, ribokinase family	1	1	1	1	1	3	2	5
2730233250	carboxyl-terminal processing protease	1	1	1	1	1	3	2	5
2730233251	NAD-dependent deacetylase	1	1	1	1	1	3	2	5
2730233252	tRNA-specific 2-thiouridylase	1	1	1	1	1	3	2	5
2730233253	GTP-binding protein	1	1	1	1	1	3	2	5
2730233254	small subunit ribosomal protein S15	1	1	1	1	1	3	2	5
2730233255	Two component regulator propeller	1	1	1	1	1	3	2	5
2730233256	dITPase	1	1	1	1	1	3	2	5
2730233257	hypothetical protein	1	1	1	1	1	3	2	5
2730233258	glycyl-tRNA synthetase	1	1	1	1	1	3	2	5
2730233262	putative endonuclease	1	1	1	1	1	3	2	5
2730233263	Predicted DNA-binding protein, MmcQ/YjbR family	1	1	1	1	1	3	2	5
2730233264	BirA family transcriptional regulator, biotin operon repressor / biotin-[acetyl-CoA-carboxylase] ligase	1	1	1	1	1	3	2	5
2730233266	6-phosphofructokinase 1	1	1	1	1	1	3	2	5
2730233267	methionine adenosyltransferase	1	1	1	1	1	3	2	5
2730233272	thiamine biosynthesis lipoprotein	1	1	1	1	1	3	2	5
2730233273	Nitroreductase	1	1	1	1	1	3	2	5
2730233274	Predicted oxidoreductase, contains short-chain dehydrogenase (SDR) and DUF2520 domains	1	1	1	1	1	3	2	5
2730233275	3-deoxy-D-manno-octulosonate 8-phosphate phosphatase (KDO 8-P phosphatase)	1	1	1	1	1	3	2	5
2730233277	Outer membrane receptor proteins, mostly Fe transport	1	1	1	1	1	3	2	5
2730233282	GH3 auxin-responsive promoter	1	1	1	1	1	3	2	5
2730233284	acyl-CoA thioester hydrolase	1	1	1	1	1	3	2	5
2730233285	DNA processing protein	1	1	1	1	1	3	2	5
2730233286	heptose-I-phosphate ethanolaminephosphotransferase	1	1	1	1	1	3	2	5
2730233290	putative protease	1	1	1	1	1	3	2	5
2730233291	hypothetical protein	1	1	1	1	1	3	2	5
2730233292	4-hydroxy-3-methylbut-2-en-1-yl diphosphate synthase	1	1	1	1	1	3	2	5
2730233293	5-(carboxyamino)imidazole ribonucleotide mutase	1	1	1	1	1	3	2	5
2730233294	glycine cleavage system H protein	1	1	1	1	1	3	2	5
2730233295	RNA polymerase, sigma 54 subunit, RpoN/SigL	1	1	1	1	1	3	2	5
2730233296	ribonuclease Z	1	1	1	1	1	3	2	5
2730233303	DNA-binding response regulator, OmpR family, contains REC and winged-helix (wHTH) domain	1	1	1	1	1	3	2	5
2730233304	two-component system, OmpR family, phosphate regulon sensor histidine kinase PhoR	1	1	1	1	1	3	2	5
2730233305	cell division transport system ATP-binding protein	1	1	1	1	1	3	2	5
2730233306	aspartate kinase	1	1	1	1	1	3	2	5
2730233308	small subunit ribosomal protein S7	1	1	1	1	1	3	2	5
2730233309	elongation factor G	1	1	1	1	1	3	2	5
2730233310	SSU ribosomal protein S10P	1	1	1	1	1	3	2	5
2730233311	LSU ribosomal protein L3P	1	1	1	1	1	3	2	5
2730233312	large subunit ribosomal protein L4	1	1	1	1	1	3	2	5
2730233313	large subunit ribosomal protein L23	1	1	1	1	1	3	2	5
2730233314	LSU ribosomal protein L2P	1	1	1	1	1	3	2	5
2730233315	SSU ribosomal protein S3P	1	1	1	1	1	3	2	5
2730233318	large subunit ribosomal protein L5	1	1	1	1	1	3	2	5
2730233319	SSU ribosomal protein S14P	1	1	1	1	1	3	2	5
2730233320	SSU ribosomal protein S8P	1	1	1	1	1	3	2	5
2730233321	large subunit ribosomal protein L6	1	1	1	1	1	3	2	5
2730233323	small subunit ribosomal protein S5	1	1	1	1	1	3	2	5
2730233324	protein translocase subunit secY/sec61 alpha	1	1	1	1	1	3	2	5
2730233325	methionine aminopeptidase, type I	1	1	1	1	1	3	2	5
2730233326	bacterial translation initiation factor 1 (bIF-1)	1	1	1	1	1	3	2	5
2730233327	SSU ribosomal protein S13P	1	1	1	1	1	3	2	5
2730233328	SSU ribosomal protein S11P	1	1	1	1	1	3	2	5
2730233329	small subunit ribosomal protein S4	1	1	1	1	1	3	2	5
2730233330	DNA-directed RNA polymerase subunit alpha	1	1	1	1	1	3	2	5
2730233331	large subunit ribosomal protein L17	1	1	1	1	1	3	2	5
2730233339	Phospholipase/Carboxylesterase	1	1	1	1	1	3	2	5
2730233342	thiamine diphosphokinase	1	1	1	1	1	3	2	5
2730233343	MFS transporter, NHS family, nucleoside permease/MFS transporter, NHS family, xanthosine permease	1	1	1	1	1	3	2	5
2730233348	AAA domain-containing protein	1	1	1	1	1	3	2	5
2730233351	hypothetical protein	1	1	1	1	1	3	2	5
2730233355	hypothetical protein	1	1	1	1	1	3	2	5
2730233367	N-6 DNA Methylase	1	1	1	1	1	3	2	5
2730233374	TraM recognition site of TraD and TraG	1	1	1	1	1	3	2	5
2730233377	hypothetical protein	1	1	1	1	1	3	2	5
2730233381	YWFCY protein	1	1	1	1	1	3	2	5
2730233387	protein of unknown function (DUF4134)	1	1	1	1	1	3	2	5
2730233388	protein of unknown function (DUF4133)	1	1	1	1	1	3	2	5
2730233389	Bacteroides conjugation system ATPase, TraG family	1	1	1	1	1	3	2	5
2730233392	Bacteroides conjugation system ATPase, TraG family	1	1	1	1	1	3	2	5
2730233394	Site-specific recombinase XerD	1	1	1	1	1	3	2	5
2730233395	Site-specific recombinase XerD	1	1	1	1	1	3	2	5
2730233409	Homologue of TraJ conjugative transposon	1	1	1	1	1	3	2	5
2730233410	Bacteroides conjugative transposon TraK protein	1	1	1	1	1	3	2	5
2730233420	Site-specific recombinase XerD	1	1	1	1	1	3	2	5
2730233422	hypothetical protein	1	1	1	1	1	3	2	5
2730233423	TIGR02453 family protein	1	1	1	1	1	3	2	5
2730233424	Tetratricopeptide repeat-containing protein	1	1	1	1	1	3	2	5
2730233434	uroporphyrinogen-III synthase	1	1	1	1	1	3	2	5
2730233435	ribonuclease P protein component	1	1	1	1	1	3	2	5
2730233436	hypothetical protein	1	1	1	1	1	3	2	5
2730233438	hypothetical protein	1	1	1	1	1	3	2	5
2730233439	dolichol-phosphate mannosyltransferase	1	1	1	1	1	3	2	5
2730233442	hypothetical protein	1	1	1	1	1	3	2	5
2730233444	LSU ribosomal protein L31P	1	1	1	1	1	3	2	5
2730233454	hypothetical protein	1	1	1	1	1	3	2	5
2730233456	transporter, CPA2 family	1	1	1	1	1	3	2	5
2730233458	2-iminobutanoate/2-iminopropanoate deaminase	1	1	1	1	1	3	2	5
2730233462	Por secretion system C-terminal sorting domain-containing protein	1	1	1	1	1	3	2	5
2730233463	hypothetical protein	1	1	1	1	1	3	2	5
2730233467	hypothetical protein	1	1	1	1	1	3	2	5
2730233469	iron complex transport system permease protein	1	1	1	1	1	3	2	5
2730233473	alanine racemase	1	1	1	1	1	3	2	5
2730233474	GSCFA family protein	1	1	1	1	1	3	2	5
2730233477	Tricorn protease C1 domain-containing protein	1	1	1	1	1	3	2	5
2730233479	DNA topoisomerase IV subunit A	1	1	1	1	1	3	2	5
2730233482	positive regulator of sigma(E), RseC/MucC	1	1	1	1	1	3	2	5
2730233483	Na+-translocating ferredoxin:NAD+ oxidoreductase RNF, RnfB subunit	1	1	1	1	1	3	2	5
2730233484	electron transport complex protein RnfC	1	1	1	1	1	3	2	5
2730233485	electron transport complex protein RnfD	1	1	1	1	1	3	2	5
2730233486	electron transport complex protein RnfG	1	1	1	1	1	3	2	5
2730233487	electron transport complex protein RnfE	1	1	1	1	1	3	2	5
2730233488	electron transport complex protein RnfA	1	1	1	1	1	3	2	5
2730233492	acyl-[acyl-carrier-protein]--UDP-N-acetylglucosamine O-acyltransferase	1	1	1	1	1	3	2	5
[truncated: 222 more rows]
