# Supplementary material for: Genomics of the Uncultivated, Periodontitis-Associated Bacterium Tannerella sp. BU045 (Oral Taxon 808)
Source: mSystems. 2018 Jun 5;3(3):e00018-18. doi: 10.1128/mSystems.00018-18 (PMC5989130; doi:10.1128/mSystems.00018-18)
Supplement: TABLE S4 [file sys003182237st4.xlsx]

## Sheet: S4 BU045 core v. others
Supplemental Table S4: The presence of core genes from Tannerella sp. BU045 in genomes of the other Tannerella species. The genes are identified by their IMG-MER gene IDs for the SAG108 genome and had homologs in the SAG103 and SAG110 genomes. The presence of homologs to these core genes is shown for the following genomes: Tannerella forsythia ATCC43037, Tannerella forsythia 92A2, Tannerella sp. …
Gene ID	Product Name	ATCC43037	92A2	SAG2	SAG5	W11667	tot_Tf	tot_BU063	tot_all
2648347991	hypothetical protein	0	0	0	0	0	0	0	0
2648347996	hypothetical protein	0	0	0	0	0	0	0	0
2648348016	DNA-binding domain-containing protein	0	0	0	0	0	0	0	0
2648348031	undecaprenyl-phosphate 4-deoxy-4-formamido-L-arabinose transferase	0	0	0	0	0	0	0	0
2648348033	WxcM-like, C-terminal	0	0	0	0	0	0	0	0
2648348034	hypothetical protein	0	0	0	0	0	0	0	0
2648348072	hypothetical protein	0	0	0	0	0	0	0	0
2648348073	Protein of unknown function (DUF3800)	0	0	0	0	0	0	0	0
2648348088	hypothetical protein	0	0	0	0	0	0	0	0
2648348096	mRNA interferase YafQ	0	0	0	0	0	0	0	0
2648348102	hypothetical protein	0	0	0	0	0	0	0	0
2648348112	Predicted GTPase	0	0	0	0	0	0	0	0
2648348213	DNA-binding protein, histone-like, putative	0	0	0	0	0	0	0	0
2648348262	Antitoxin Phd_YefM, type II toxin-antitoxin system	0	0	0	0	0	0	0	0
2648348315	protein of unknown function (DUF3943)	0	0	0	0	0	0	0	0
2648348325	hypothetical protein	0	0	0	0	0	0	0	0
2648348359	hypothetical protein	0	0	0	0	0	0	0	0
2648348370	hypothetical protein	0	0	0	0	0	0	0	0
2648348393	hypothetical protein	0	0	0	0	0	0	0	0
2648348419	hypothetical protein	0	0	0	0	0	0	0	0
2648348440	hypothetical protein	0	0	0	0	0	0	0	0
2648348470	Retron-type reverse transcriptase	0	0	0	0	0	0	0	0
2648348497	mRNA interferase YafQ	0	0	0	0	0	0	0	0
2648348512	Glycosyltransferase involved in cell wall bisynthesis	0	0	0	0	0	0	0	0
2648348545	hypothetical protein	0	0	0	0	0	0	0	0
2648348557	hypothetical protein	0	0	0	0	0	0	0	0
2648348584	hypothetical protein	0	0	0	0	0	0	0	0
2648348609	ABC-type sugar transport system, substrate-binding protein, contains N-terminal xre family HTH domain	0	0	0	0	0	0	0	0
2648348610	TonB-linked outer membrane protein, SusC/RagA family	0	0	0	0	0	0	0	0
2648348611	Starch-binding associating with outer membrane	0	0	0	0	0	0	0	0
2648348612	Fucose permease	0	0	0	0	0	0	0	0
2648348700	hypothetical protein	0	0	0	0	0	0	0	0
2648348821	hypothetical protein	0	0	0	0	0	0	0	0
2648348839	hypothetical protein	0	0	0	0	0	0	0	0
2648348840	hypothetical protein	0	0	0	0	0	0	0	0
2648348841	hypothetical protein	0	0	0	0	0	0	0	0
2648348842	hypothetical protein	0	0	0	0	0	0	0	0
2648348843	Pilus formation protein N terminal region	0	0	0	0	0	0	0	0
2648348848	Uncharacterized membrane protein YhaH, DUF805 family	0	0	0	0	0	0	0	0
2648348919	hypothetical protein	0	0	0	0	0	0	0	0
2648348938	hypothetical protein	0	0	0	0	0	0	0	0
2648348993	Methyltransferase domain-containing protein	0	0	0	0	0	0	0	0
2648349014	zinc-ribbon domain-containing protein	0	0	0	0	0	0	0	0
2648349015	Double zinc ribbon	0	0	0	0	0	0	0	0
2648349016	Uncharacterized membrane protein YhaH, DUF805 family	0	0	0	0	0	0	0	0
2648349017	hypothetical protein	0	0	0	0	0	0	0	0
2648349035	Protein of unknown function (DUF3239)	0	0	0	0	0	0	0	0
2648349060	hypothetical protein	0	0	0	0	0	0	0	0
2648349064	transporter family protein	0	0	0	0	0	0	0	0
2648349066	hypothetical protein	0	0	0	0	0	0	0	0
2648349147	hypothetical protein	0	0	0	0	0	0	0	0
2648349156	DNA-binding domain-containing protein	0	0	0	0	0	0	0	0
2648349160	hypothetical protein	0	0	0	0	0	0	0	0
2648349181	hypothetical protein	0	0	0	0	0	0	0	0
2648349194	hypothetical protein	0	0	0	0	0	0	0	0
2648349208	hypothetical protein	0	0	0	0	0	0	0	0
2648349214	type I restriction enzyme, R subunit	0	0	0	0	0	0	0	0
2648349247	hypothetical protein	0	0	0	0	0	0	0	0
2648349295	hypothetical protein	0	0	0	0	0	0	0	0
2648349335	hypothetical protein	0	0	0	0	0	0	0	0
2648349345	hypothetical protein	0	0	0	0	0	0	0	0
2648349355	Leucine rich repeat-containing protein	0	0	0	0	0	0	0	0
2648349388	hypothetical protein	0	0	0	0	0	0	0	0
2648349423	hypothetical protein	0	0	0	0	0	0	0	0
2648349433	hypothetical protein	0	0	0	0	0	0	0	0
2648349504	beta-glucosidase	0	0	0	0	0	0	0	0
2648349506	para-nitrobenzyl esterase	0	0	0	0	0	0	0	0
2648349507	alpha-L-rhamnosidase	0	0	0	0	0	0	0	0
2648349509	protein of unknown function (DUF4469) with IG-like fold	0	0	0	0	0	0	0	0
2648349510	hypothetical protein	0	0	0	0	0	0	0	0
2648349519	pRiA4b ORF-3-like protein	0	0	0	0	0	0	0	0
2648349524	Plasmid maintenance system antidote protein VapI, contains XRE-type HTH domain	0	0	0	0	0	0	0	0
2648349544	addiction module antidote protein, HigA family	0	0	0	0	0	0	0	0
2648349545	Helix-turn-helix domain-containing protein	0	0	0	0	0	0	0	0
2648349663	hypothetical protein	0	0	0	0	0	0	0	0
2648349665	Putative binding domain-containing protein, N-terminal	0	0	0	0	0	0	0	0
2648349724	hypothetical protein	0	0	0	0	0	0	0	0
2648349725	hypothetical protein	0	0	0	0	0	0	0	0
2648349834	N-6 DNA Methylase	0	0	0	0	0	0	0	0
2648349835	Type I restriction modification DNA specificity domain-containing protein	0	0	0	0	0	0	0	0
2648349841	Putative ATP-dependent DNA helicase recG C-terminal	0	0	0	0	0	0	0	0
2648349842	hypothetical protein	0	0	0	0	0	0	0	0
2648349854	hypothetical protein	0	0	0	0	0	0	0	0
2648349901	hypothetical protein	0	0	0	0	0	0	0	0
2648349933	DNA-binding transcriptional regulator, AcrR family	0	0	0	0	0	0	0	0
2648349934	two-component system, LytT family, response regulator	0	0	0	0	0	0	0	0
2648349944	hypothetical protein	0	0	0	0	0	0	0	0
2648349945	hypothetical protein	0	0	0	0	0	0	0	0
2648349979	protein of unknown function (DUF4469) with IG-like fold	0	0	0	0	0	0	0	0
2648350022	type I restriction enzyme, S subunit	0	0	0	0	0	0	0	0
2648350025	hypothetical protein	0	0	0	0	0	0	0	0
2648350068	Putative carbohydrate metabolism domain-containing protein	0	0	0	0	0	0	0	0
2648350072	hypothetical protein	0	0	0	0	0	0	0	0
2648350087	hypothetical protein	0	0	0	0	0	0	0	0
2648350089	hypothetical protein	0	0	0	0	0	0	0	0
2648350090	Predicted nuclease of restriction endonuclease-like (RecB) superfamily, DUF1016 family	0	0	0	0	0	0	0	0
2648350092	Protein of unknown function (DUF1016)	0	0	0	0	0	0	0	0
2648350093	type I restriction enzyme, S subunit	0	0	0	0	0	0	0	0
2648350096	hypothetical protein	0	0	0	0	0	0	0	0
2648350102	hypothetical protein	0	0	0	0	0	0	0	0
2648350127	Putative binding domain-containing protein, N-terminal	0	0	0	0	0	0	0	0
2648350133	Transposase	0	0	0	0	0	0	0	0
2648350141	hypothetical protein	0	0	0	0	0	0	0	0
2648350151	Leucine rich repeat-containing protein	0	0	0	0	0	0	0	0
2648350157	hypothetical protein	0	0	0	0	0	0	0	0
2648350158	type I restriction enzyme, S subunit	0	0	0	0	0	0	0	0
2648350167	hypothetical protein	0	0	0	0	0	0	0	0
2648350168	hypothetical protein	0	0	0	0	0	0	0	0
2648350180	hypothetical protein	0	0	0	0	0	0	0	0
2648350252	hypothetical protein	0	0	0	0	0	0	0	0
2648350267	hypothetical protein	0	0	0	0	0	0	0	0
2648350269	hypothetical protein	0	0	0	0	0	0	0	0
2648350274	Putative binding domain-containing protein, N-terminal	0	0	0	0	0	0	0	0
2648350292	hypothetical protein	0	0	0	0	0	0	0	0
2648350294	hypothetical protein	0	0	0	0	0	0	0	0
2648350336	hypothetical protein	0	0	0	0	0	0	0	0
2648350352	hypothetical protein	0	0	0	0	0	0	0	0
2648350372	hypothetical protein	0	0	0	0	0	0	0	0
2648350373	hypothetical protein	0	0	0	0	0	0	0	0
2648350377	hypothetical protein	0	0	0	0	0	0	0	0
2648350394	hypothetical protein	0	0	0	0	0	0	0	0
2648350416	hypothetical protein	0	0	0	0	0	0	0	0
2648348349	hypothetical protein	0	0	0	1	0	0	1	1
2648348658	regulatory protein, luxR family	0	0	0	0	1	0	1	1
2648348661	hypothetical protein	0	0	0	1	0	0	1	1
2648348775	hypothetical protein	0	0	1	0	0	0	1	1
2648348858	Leucine rich repeat-containing protein	0	0	1	0	0	0	1	1
2648348951	hypothetical protein	0	0	0	1	0	0	1	1
2648348961	Leucine rich repeat-containing protein	0	0	0	1	0	0	1	1
2648348966	hypothetical protein	0	0	0	1	0	0	1	1
2648349080	hypothetical protein	0	0	0	0	1	0	1	1
2648349159	Bacteriophage holin family protein	0	0	0	1	0	0	1	1
2648349404	hypothetical protein	0	0	0	1	0	0	1	1
2648349476	hypothetical protein	0	0	0	1	0	0	1	1
2648349477	hypothetical protein	0	0	0	1	0	0	1	1
2648349478	hypothetical protein	0	0	0	1	0	0	1	1
2648349520	Site-specific recombinase XerD	0	0	0	1	0	0	1	1
2648349628	Multidrug efflux pump subunit AcrB	0	0	1	0	0	0	1	1
2648349845	hypothetical protein	0	0	0	1	0	0	1	1
2648349902	hypothetical protein	0	0	0	1	0	0	1	1
2648349930	hypothetical protein	0	0	1	0	0	0	1	1
2648349983	Predicted Peptidoglycan domain-containing protein	0	0	0	0	1	0	1	1
2648349984	hypothetical protein	0	0	0	0	1	0	1	1
2648349990	hypothetical protein	0	0	0	1	0	0	1	1
2648350018	hypothetical protein	0	0	1	0	0	0	1	1
2648350057	phage portal protein, SPP1 family	0	0	0	1	0	0	1	1
2648350062	hypothetical protein	0	0	0	1	0	0	1	1
2648350064	hypothetical protein	0	0	0	0	1	0	1	1
2648350075	hypothetical protein	0	0	0	1	0	0	1	1
2648350085	hypothetical protein	0	0	0	1	0	0	1	1
2648350086	protein of unknown function (DUF4355)	0	0	0	1	0	0	1	1
2648350094	type I restriction enzyme M protein	0	0	0	1	0	0	1	1
2648350104	hypothetical protein	0	0	0	1	0	0	1	1
2648350173	hypothetical protein	0	0	0	1	0	0	1	1
2648350201	Predicted Peptidoglycan domain-containing protein	0	0	0	0	1	0	1	1
2648350234	hypothetical protein	0	0	0	0	1	0	1	1
2648350245	hypothetical protein	0	0	0	1	0	0	1	1
2648350342	HsdM N-terminal domain-containing protein	0	0	0	1	0	0	1	1
2648350417	hypothetical protein	0	0	0	0	1	0	1	1
2648347946	hypothetical protein	0	0	1	1	0	0	2	2
2648347984	hypothetical protein	0	0	1	1	0	0	2	2
2648348221	hypothetical protein	0	0	1	0	1	0	2	2
2648348320	hypothetical protein	0	0	1	0	1	0	2	2
2648348443	hypothetical protein	0	0	0	1	1	0	2	2
2648348447	TerB-C domain-containing protein	0	0	0	1	1	0	2	2
2648348473	hypothetical protein	0	0	1	0	1	0	2	2
2648348606	hypothetical protein	0	0	0	1	1	0	2	2
2648348621	hypothetical protein	0	0	1	0	1	0	2	2
2648348622	PIN domain nuclease, a component of toxin-antitoxin system (PIN domain)	0	0	1	0	1	0	2	2
2648348643	Tetratricopeptide repeat-containing protein	0	0	1	1	0	0	2	2
2648348680	hypothetical protein	0	0	0	1	1	0	2	2
2648348682	hypothetical protein	0	0	0	1	1	0	2	2
2648348854	Outer membrane protein beta-barrel domain-containing protein	0	0	1	1	0	0	2	2
2648348859	Por secretion system C-terminal sorting domain-containing protein	0	0	0	1	1	0	2	2
2648349110	Protein of unknown function (DUF1320)	0	0	1	0	1	0	2	2
2648349111	hypothetical protein	0	0	1	0	1	0	2	2
2648349521	hypothetical protein	0	0	1	1	0	0	2	2
2648349630	AraC-type DNA-binding protein	0	0	1	1	0	0	2	2
2648349661	hypothetical protein	0	0	1	0	1	0	2	2
2648349774	hypothetical protein	0	0	1	0	1	0	2	2
2648349806	Fic family protein	0	0	1	1	0	0	2	2
2648349873	hypothetical protein	0	0	1	1	0	0	2	2
2648349874	hypothetical protein	0	0	1	1	0	0	2	2
2648349982	Bacteriophage holin family protein	0	0	1	1	0	0	2	2
2648350023	Phage integrase, N-terminal SAM-like domain	0	0	1	1	0	0	2	2
2648350065	hypothetical protein	0	0	1	0	1	0	2	2
2648350100	hypothetical protein	0	0	0	1	1	0	2	2
2648350146	hypothetical protein	0	0	1	0	1	0	2	2
2648350147	Phage virion morphogenesis family protein	0	0	1	0	1	0	2	2
2648350148	hypothetical protein	0	0	1	0	1	0	2	2
2648350164	hypothetical protein	0	0	0	1	1	0	2	2
2648350177	phage putative head morphogenesis protein, SPP1 gp7 family	0	0	1	0	1	0	2	2
2648350185	hypothetical protein	0	0	1	0	1	0	2	2
2648350211	Protein of unknown function (DUF935)	0	0	1	0	1	0	2	2
2648350212	hypothetical protein	0	0	1	0	1	0	2	2
2648350218	hypothetical protein	0	0	1	0	1	0	2	2
2648350232	Protein of unknown function (DUF935)	0	0	1	0	1	0	2	2
2648350248	phage putative head morphogenesis protein, SPP1 gp7 family	0	0	1	0	1	0	2	2
2648350293	hypothetical protein	0	0	1	0	1	0	2	2
2648350300	hypothetical protein	0	0	1	0	1	0	2	2
2648350380	hypothetical protein	0	0	1	1	0	0	2	2
2648350384	hypothetical protein	0	0	1	0	1	0	2	2
2648347887	hypothetical protein	0	0	1	1	1	0	3	3
2648347893	putative metalloprotease	0	0	1	1	1	0	3	3
2648347905	Putative DNA-binding domain-containing protein	0	0	1	1	1	0	3	3
2648347936	protein of unknown function (DUF4270)	0	0	1	1	1	0	3	3
2648347943	Polysaccharide biosynthesis protein	0	0	1	1	1	0	3	3
2648347944	G-rich domain on putative tyrosine kinase	0	0	1	1	1	0	3	3
2648347949	Helix-turn-helix	0	0	1	1	1	0	3	3
2648347951	hypothetical protein	0	0	1	1	1	0	3	3
2648347980	hypothetical protein	0	0	1	1	1	0	3	3
2648347981	Amino acid transporter	0	0	1	1	1	0	3	3
2648347982	hypothetical protein	0	0	1	1	1	0	3	3
2648347983	hypothetical protein	0	0	1	1	1	0	3	3
2648347993	hypothetical protein	0	0	1	1	1	0	3	3
2648348005	Outer membrane protein beta-barrel domain-containing protein	0	0	1	1	1	0	3	3
2648348026	hypothetical protein	0	0	1	1	1	0	3	3
2648348032	dTDP-4-amino-4,6-dideoxygalactose transaminase	0	0	1	1	1	0	3	3
2648348035	Glycosyl transferase family 2	0	0	1	1	1	0	3	3
2648348078	NADH-FMN oxidoreductase RutF, flavin reductase (DIM6/NTAB) family	0	0	1	1	1	0	3	3
2648348085	hypothetical protein	0	0	1	1	1	0	3	3
2648348094	hypothetical protein	0	0	1	1	1	0	3	3
2648348095	Aryl-phospho-beta-D-glucosidase BglC, GH1 family	0	0	1	1	1	0	3	3
2648348097	Arc-like DNA binding domain-containing protein	0	0	1	1	1	0	3	3
2648348115	hypothetical protein	0	0	1	1	1	0	3	3
2648348116	hypothetical protein	0	0	1	1	1	0	3	3
2648348117	hypothetical protein	0	0	1	1	1	0	3	3
2648348120	hypothetical protein	0	0	1	1	1	0	3	3
2648348133	hypothetical protein	0	0	1	1	1	0	3	3
2648348134	hypothetical protein	0	0	1	1	1	0	3	3
2648348148	fructose-bisphosphate aldolase	0	0	1	1	1	0	3	3
2648348149	phosphoglycerate mutase	0	0	1	1	1	0	3	3
2648348150	Carbohydrate binding domain-containing protein	0	0	1	1	1	0	3	3
2648348156	ADP-ribosylglycohydrolase	0	0	1	1	1	0	3	3
2648348159	addiction module antidote protein, HigA family	0	0	1	1	1	0	3	3
2648348160	hypothetical protein	0	0	1	1	1	0	3	3
2648348162	Outer membrane protein beta-barrel domain-containing protein	0	0	1	1	1	0	3	3
2648348179	hypothetical protein	0	0	1	1	1	0	3	3
2648348184	AraC-type DNA-binding protein	0	0	1	1	1	0	3	3
2648348192	Putative auto-transporter adhesin, head GIN domain	0	0	1	1	1	0	3	3
2648348208	DNA recombination protein RmuC	0	0	1	1	1	0	3	3
2648348210	3-hydroxyacyl-[acyl-carrier-protein] dehydratase	0	0	1	1	1	0	3	3
2648348211	hypothetical protein	0	0	1	1	1	0	3	3
2648348215	cysteine synthase A	0	0	1	1	1	0	3	3
2648348220	hypothetical protein	0	0	1	1	1	0	3	3
2648348239	hypothetical protein	0	0	1	1	1	0	3	3
2648348247	hypothetical protein	0	0	1	1	1	0	3	3
2648348250	fructose-1,6-bisphosphatase I	0	0	1	1	1	0	3	3
2648348259	hypothetical protein	0	0	1	1	1	0	3	3
2648348266	ketopantoate reductase	0	0	1	1	1	0	3	3
2648348272	Outer membrane protein beta-barrel domain-containing protein	0	0	1	1	1	0	3	3
2648348273	hypothetical protein	0	0	1	1	1	0	3	3
2648348303	Secretory lipase	0	0	1	1	1	0	3	3
2648348307	hypothetical protein	0	0	1	1	1	0	3	3
2648348311	hypothetical protein	0	0	1	1	1	0	3	3
2648348312	sirohydrochlorin cobaltochelatase	0	0	1	1	1	0	3	3
2648348313	outer membrane receptor for ferrienterochelin and colicins	0	0	1	1	1	0	3	3
2648348314	outer membrane receptor for ferrienterochelin and colicins	0	0	1	1	1	0	3	3
2648348322	nicotinate phosphoribosyltransferase	0	0	1	1	1	0	3	3
2648348327	hypothetical protein	0	0	1	1	1	0	3	3
2648348331	threonine synthase	0	0	1	1	1	0	3	3
2648348334	Protein N-acetyltransferase, RimJ/RimL family	0	0	1	1	1	0	3	3
2648348335	tyrosine phenol-lyase	0	0	1	1	1	0	3	3
2648348336	protein of unknown function (DUF4827)	0	0	1	1	1	0	3	3
2648348345	protein of unknown function (DUF4296)	0	0	1	1	1	0	3	3
2648348350	hypothetical protein	0	0	1	1	1	0	3	3
2648348353	hypothetical protein	0	0	1	1	1	0	3	3
2648348355	4-amino-4-deoxychorismate lyase	0	0	1	1	1	0	3	3
2648348358	hypothetical protein	0	0	1	1	1	0	3	3
2648348361	anthranilate synthase, component II	0	0	1	1	1	0	3	3
2648348362	protein of unknown function (DUF4271)	0	0	1	1	1	0	3	3
2648348369	dihydroxy-acid dehydratase	0	0	1	1	1	0	3	3
2648348371	acetolactate synthase, large subunit	0	0	1	1	1	0	3	3
2648348372	acetolactate synthase, small subunit	0	0	1	1	1	0	3	3
2648348374	ketol-acid reductoisomerase	0	0	1	1	1	0	3	3
2648348389	Protein of unknown function (DUF3316)	0	0	1	1	1	0	3	3
2648348411	hypothetical protein	0	0	1	1	1	0	3	3
2648348423	hypothetical protein	0	0	1	1	1	0	3	3
2648348424	hypothetical protein	0	0	1	1	1	0	3	3
2648348438	Protein of unknown function (DUF721)	0	0	1	1	1	0	3	3
2648348444	hypothetical protein	0	0	1	1	1	0	3	3
2648348445	ATP-dependent helicase Lhr and Lhr-like helicase	0	0	1	1	1	0	3	3
2648348446	P-loop protein of unknown function (DUF2791)	0	0	1	1	1	0	3	3
2648348450	trigger factor	0	0	1	1	1	0	3	3
2648348478	WD40-like Beta Propeller Repeat	0	0	1	1	1	0	3	3
2648348479	hypothetical protein	0	0	1	1	1	0	3	3
2648348481	hypothetical protein	0	0	1	1	1	0	3	3
2648348483	fumarase, class II	0	0	1	1	1	0	3	3
2648348488	Plasmid recombination enzyme	0	0	1	1	1	0	3	3
2648348491	Carboxypeptidase regulatory-like domain-containing protein	0	0	1	1	1	0	3	3
2648348498	hypothetical protein	0	0	1	1	1	0	3	3
2648348508	type III pantothenate kinase	0	0	1	1	1	0	3	3
2648348509	hypothetical protein	0	0	1	1	1	0	3	3
2648348511	Glycosyltransferase involved in cell wall bisynthesis	0	0	1	1	1	0	3	3
2648348513	lipopolysaccharide cholinephosphotransferase	0	0	1	1	1	0	3	3
2648348525	hypothetical protein	0	0	1	1	1	0	3	3
2648348526	Sugar efflux transporter for intercellular exchange	0	0	1	1	1	0	3	3
2648348538	hypothetical protein	0	0	1	1	1	0	3	3
2648348540	Pyridoxamine 5'-phosphate oxidase	0	0	1	1	1	0	3	3
2648348541	TonB-linked outer membrane protein, SusC/RagA family	0	0	1	1	1	0	3	3
2648348542	Starch-binding associating with outer membrane	0	0	1	1	1	0	3	3
2648348543	hypothetical protein	0	0	1	1	1	0	3	3
2648348546	Ig-like domain (group 2)	0	0	1	1	1	0	3	3
2648348548	hypothetical protein	0	0	1	1	1	0	3	3
2648348561	protein of unknown function (DUF4292)	0	0	1	1	1	0	3	3
2648348577	myo-inositol-1-phosphate synthase	0	0	1	1	1	0	3	3
2648348581	hypothetical protein	0	0	1	1	1	0	3	3
2648348590	proline iminopeptidase	0	0	1	1	1	0	3	3
2648348591	Acetyl esterase/lipase	0	0	1	1	1	0	3	3
2648348603	hypothetical protein	0	0	1	1	1	0	3	3
2648348614	hypothetical protein	0	0	1	1	1	0	3	3
2648348616	Uncharacterized conserved protein, DUF2141 family	0	0	1	1	1	0	3	3
2648348617	Outer membrane receptor proteins, mostly Fe transport	0	0	1	1	1	0	3	3
2648348624	alanine or glycine:cation symporter, AGCS family	0	0	1	1	1	0	3	3
2648348626	putative lipoprotein, rSAM/lipoprotein system	0	0	1	1	1	0	3	3
2648348627	putative lipoprotein, rSAM/lipoprotein system	0	0	1	1	1	0	3	3
2648348628	radical SAM enzyme, rSAM/lipoprotein system	0	0	1	1	1	0	3	3
2648348629	hypothetical protein	0	0	1	1	1	0	3	3
2648348630	hypothetical protein	0	0	1	1	1	0	3	3
2648348655	Pyridoxamine 5'-phosphate oxidase	0	0	1	1	1	0	3	3
2648348657	ThiF family protein	0	0	1	1	1	0	3	3
2648348659	hypothetical protein	0	0	1	1	1	0	3	3
2648348671	Protein of unknown function (DUF3408)	0	0	1	1	1	0	3	3
2648348672	DNA binding domain-containing protein, excisionase family	0	0	1	1	1	0	3	3
2648348673	Helix-turn-helix domain-containing protein	0	0	1	1	1	0	3	3
2648348674	Site-specific recombinase XerD	0	0	1	1	1	0	3	3
2648348675	Site-specific recombinase XerD	0	0	1	1	1	0	3	3
2648348679	Nucleotidyl transferase AbiEii toxin, Type IV TA system	0	0	1	1	1	0	3	3
2648348681	hypothetical protein	0	0	1	1	1	0	3	3
2648348692	C-terminal processing protease CtpA/Prc, contains a PDZ domain	0	0	1	1	1	0	3	3
2648348697	hypothetical protein	0	0	1	1	1	0	3	3
2648348704	Cu2+-exporting ATPase	0	0	1	1	1	0	3	3
2648348705	hypothetical protein	0	0	1	1	1	0	3	3
2648348709	hypothetical protein	0	0	1	1	1	0	3	3
2648348710	HEPN domain-containing protein	0	0	1	1	1	0	3	3
2648348728	Outer membrane receptor proteins, mostly Fe transport	0	0	1	1	1	0	3	3
2648348729	GLPGLI family protein	0	0	1	1	1	0	3	3
2648348730	GLPGLI family protein	0	0	1	1	1	0	3	3
2648348746	hypothetical protein	0	0	1	1	1	0	3	3
2648348762	PAS fold-containing protein	0	0	1	1	1	0	3	3
2648348766	TPR repeat-containing protein	0	0	1	1	1	0	3	3
2648348774	hypothetical protein	0	0	1	1	1	0	3	3
2648348779	conserved hypothetical integral membrane protein	0	0	1	1	1	0	3	3
2648348787	SusD family protein	0	0	1	1	1	0	3	3
2648348788	TonB-linked outer membrane protein, SusC/RagA family	0	0	1	1	1	0	3	3
2648348792	hypothetical protein	0	0	1	1	1	0	3	3
2648348798	UDP-N-acetylglucosamine 1-carboxyvinyltransferase	0	0	1	1	1	0	3	3
2648348799	16S rRNA processing protein RimM	0	0	1	1	1	0	3	3
2648348804	TonB-dependent Receptor Plug Domain	0	0	1	1	1	0	3	3
2648348809	D-lactate dehydrogenase	0	0	1	1	1	0	3	3
2648348811	DNA-binding response regulator, NarL/FixJ family, contains REC and HTH domains	0	0	1	1	1	0	3	3
2648348820	DNA-binding transcriptional regulator, HxlR family	0	0	1	1	1	0	3	3
2648348822	ABC-2 type transport system permease protein	0	0	1	1	1	0	3	3
2648348823	ABC-2 type transport system permease protein	0	0	1	1	1	0	3	3
2648348826	HlyD family secretion protein	0	0	1	1	1	0	3	3
2648348827	hypothetical protein	0	0	1	1	1	0	3	3
2648348828	DNA-binding transcriptional regulator, AcrR family	0	0	1	1	1	0	3	3
2648348846	DNA-binding protein, histone-like, putative	0	0	1	1	1	0	3	3
2648348850	Carbon-nitrogen hydrolase	0	0	1	1	1	0	3	3
2648348861	Leucine rich repeat-containing protein	0	0	1	1	1	0	3	3
2648348877	CDP-diacylglycerol--glycerol-3-phosphate 3-phosphatidyltransferase	0	0	1	1	1	0	3	3
2648348887	TonB dependent receptor	0	0	1	1	1	0	3	3
2648348888	GLPGLI family protein	0	0	1	1	1	0	3	3
2648348889	putative efflux protein, MATE family	0	0	1	1	1	0	3	3
2648348892	hypothetical protein	0	0	1	1	1	0	3	3
2648348896	hypothetical protein	0	0	1	1	1	0	3	3
2648348908	MatE protein	0	0	1	1	1	0	3	3
2648348909	putative efflux protein, MATE family	0	0	1	1	1	0	3	3
2648348912	cytochrome c-type biogenesis protein CcsB	0	0	1	1	1	0	3	3
2648348937	TonB-linked outer membrane protein, SusC/RagA family	0	0	1	1	1	0	3	3
2648348962	hypothetical protein	0	0	1	1	1	0	3	3
2648348963	hypothetical protein	0	0	1	1	1	0	3	3
2648348973	Protein of unknown function, DUF481	0	0	1	1	1	0	3	3
2648348982	LemA protein	0	0	1	1	1	0	3	3
2648348997	Glycosyl transferase family 2	0	0	1	1	1	0	3	3
2648349009	aminopeptidase N	0	0	1	1	1	0	3	3
2648349024	Protein of unknown function (DUF3256)	0	0	1	1	1	0	3	3
2648349026	hypothetical protein	0	0	1	1	1	0	3	3
2648349027	hypothetical protein	0	0	1	1	1	0	3	3
2648349031	branched-chain amino acid:cation transporter, LIVCS family	0	0	1	1	1	0	3	3
2648349040	Protein of unknown function (DUF1573)	0	0	1	1	1	0	3	3
2648349044	hypothetical protein	0	0	1	1	1	0	3	3
2648349051	Signal transduction histidine kinase	0	0	1	1	1	0	3	3
2648349056	hypothetical protein	0	0	1	1	1	0	3	3
2648349062	hypothetical protein	0	0	1	1	1	0	3	3
2648349072	Na+/H+ antiporter NhaC	0	0	1	1	1	0	3	3
2648349078	ferrous iron transport protein B	0	0	1	1	1	0	3	3
2648349079	DtxR family transcriptional regulator, Mn-dependent transcriptional regulator	0	0	1	1	1	0	3	3
2648349084	nucleoid DNA-binding protein	0	0	1	1	1	0	3	3
2648349085	DNA-binding protein HU-beta/integration host factor subunit alpha	0	0	1	1	1	0	3	3
2648349094	hypothetical protein	0	0	1	1	1	0	3	3
2648349097	Type II restriction/modification system, DNA methylase subunit YeeA	0	0	1	1	1	0	3	3
2648349100	hypothetical protein	0	0	1	1	1	0	3	3
2648349106	1-deoxy-D-xylulose-5-phosphate synthase	0	0	1	1	1	0	3	3
2648349112	hypothetical protein	0	0	1	1	1	0	3	3
2648349113	Bacteriophage holin family protein	0	0	1	1	1	0	3	3
2648349117	hypothetical protein	0	0	1	1	1	0	3	3
2648349166	hypothetical protein	0	0	1	1	1	0	3	3
2648349182	Type I restriction enzyme R protein N terminus (HSDR_N)	0	0	1	1	1	0	3	3
2648349186	Outer membrane receptor for ferrienterochelin and colicins	0	0	1	1	1	0	3	3
2648349187	Copper chaperone CopZ	0	0	1	1	1	0	3	3
2648349212	hypothetical protein	0	0	1	1	1	0	3	3
2648349228	hypothetical protein	0	0	1	1	1	0	3	3
2648349232	hypothetical protein	0	0	1	1	1	0	3	3
2648349267	hypothetical protein	0	0	1	1	1	0	3	3
2648349277	CarboxypepD_reg-like domain-containing protein	0	0	1	1	1	0	3	3
2648349296	hypothetical protein	0	0	1	1	1	0	3	3
2648349314	3-oxoacyl-[acyl-carrier-protein] synthase-3	0	0	1	1	1	0	3	3
2648349315	hypothetical protein	0	0	1	1	1	0	3	3
2648349317	hypothetical protein	0	0	1	1	1	0	3	3
2648349324	protein of unknown function (DUF4954)	0	0	1	1	1	0	3	3
2648349325	protein of unknown function (DUF937)	0	0	1	1	1	0	3	3
2648349338	Inosine-uridine nucleoside N-ribohydrolase	0	0	1	1	1	0	3	3
2648349357	Carboxypeptidase regulatory-like domain-containing protein	0	0	1	1	1	0	3	3
2648349376	hypothetical protein	0	0	1	1	1	0	3	3
2648349382	glutamate mutase subunit S	0	0	1	1	1	0	3	3
2648349383	conserved hypothetical protein	0	0	1	1	1	0	3	3
2648349385	Glutamate mutase subunit E	0	0	1	1	1	0	3	3
2648349386	methylaspartate ammonia-lyase	0	0	1	1	1	0	3	3
2648349399	hypothetical protein	0	0	1	1	1	0	3	3
2648349400	fumarate hydratase subunit alpha	0	0	1	1	1	0	3	3
2648349401	fumarate hydratase subunit beta	0	0	1	1	1	0	3	3
2648349413	hydrophobe/amphiphile efflux-1 (HAE1) family protein	0	0	1	1	1	0	3	3
2648349414	efflux transporter, outer membrane factor (OMF) lipoprotein, NodT family	0	0	1	1	1	0	3	3
2648349426	outer membrane receptor for ferrienterochelin and colicins	0	0	1	1	1	0	3	3
2648349427	HmuY protein	0	0	1	1	1	0	3	3
2648349428	PepSY-associated TM region	0	0	1	1	1	0	3	3
2648349431	Protein of unknown function (DUF3822)	0	0	1	1	1	0	3	3
2648349435	UDP-N-acetylmuramate dehydrogenase	0	0	1	1	1	0	3	3
2648349437	hypothetical protein	0	0	1	1	1	0	3	3
2648349444	Acetyltransferase (GNAT) family protein	0	0	1	1	1	0	3	3
2648349455	hypothetical protein	0	0	1	1	1	0	3	3
2648349460	Acetyltransferase (GNAT) domain-containing protein	0	0	1	1	1	0	3	3
2648349505	hypothetical protein	0	0	1	1	1	0	3	3
2648349563	Por secretion system C-terminal sorting domain-containing protein	0	0	1	1	1	0	3	3
2648349573	hypothetical protein	0	0	1	1	1	0	3	3
2648349589	AraC-type DNA-binding protein	0	0	1	1	1	0	3	3
2648349593	hypothetical protein	0	0	1	1	1	0	3	3
2648349605	hypothetical protein	0	0	1	1	1	0	3	3
2648349622	hypothetical protein	0	0	1	1	1	0	3	3
2648349625	Outer membrane protein TolC	0	0	1	1	1	0	3	3
2648349626	hypothetical protein	0	0	1	1	1	0	3	3
2648349627	AcrB/AcrD/AcrF family protein	0	0	1	1	1	0	3	3
2648349629	RND family efflux transporter, MFP subunit	0	0	1	1	1	0	3	3
2648349651	Predicted Zn-dependent peptidase	0	0	1	1	1	0	3	3
2648349660	hypothetical protein	0	0	1	1	1	0	3	3
2648349664	hypothetical protein	0	0	1	1	1	0	3	3
2648349667	L-glutamine synthetase	0	0	1	1	1	0	3	3
2648349675	fructokinase	0	0	1	1	1	0	3	3
2648349676	fructan beta-fructosidase	0	0	1	1	1	0	3	3
2648349683	D-alanyl-lipoteichoic acid acyltransferase DltB, MBOAT superfamily	0	0	1	1	1	0	3	3
2648349687	Lrp/AsnC family transcriptional regulator, leucine-responsive regulatory protein	0	0	1	1	1	0	3	3
2648349696	hypothetical protein	0	0	1	1	1	0	3	3
2648349697	hypothetical protein	0	0	1	1	1	0	3	3
2648349717	hypothetical protein	0	0	1	1	1	0	3	3
2648349719	hypothetical protein	0	0	1	1	1	0	3	3
2648349721	protein of unknown function (DUF4350)	0	0	1	1	1	0	3	3
2648349727	hypothetical protein	0	0	1	1	1	0	3	3
2648349730	Outer membrane receptor proteins, mostly Fe transport	0	0	1	1	1	0	3	3
2648349735	YtxH-like protein	0	0	1	1	1	0	3	3
2648349737	hypothetical protein	0	0	1	1	1	0	3	3
2648349740	Starch-binding associating with outer membrane	0	0	1	1	1	0	3	3
2648349741	TonB-linked outer membrane protein, SusC/RagA family	0	0	1	1	1	0	3	3
2648349742	hypothetical protein	0	0	1	1	1	0	3	3
2648349749	hypothetical protein	0	0	1	1	1	0	3	3
2648349750	extracellular solute-binding protein, family 3	0	0	1	1	1	0	3	3
2648349760	Peroxiredoxin	0	0	1	1	1	0	3	3
2648349768	hypothetical protein	0	0	1	1	1	0	3	3
2648349769	hypothetical protein	0	0	1	1	1	0	3	3
2648349773	hypothetical protein	0	0	1	1	1	0	3	3
2648349785	hypothetical protein	0	0	1	1	1	0	3	3
2648349789	Outer membrane protein beta-barrel family protein	0	0	1	1	1	0	3	3
2648349793	regulatory protein	0	0	1	1	1	0	3	3
2648349794	hypothetical protein	0	0	1	1	1	0	3	3
2648349795	cob(I)alamin adenosyltransferase	0	0	1	1	1	0	3	3
2648349817	hypothetical protein	0	0	1	1	1	0	3	3
2648349818	Peptidase M64 N-terminus	0	0	1	1	1	0	3	3
2648349819	hypothetical protein	0	0	1	1	1	0	3	3
2648349820	dipeptidyl-peptidase-4	0	0	1	1	1	0	3	3
2648349824	cAMP-binding domain of CRP or a regulatory subunit of cAMP-dependent protein kinases	0	0	1	1	1	0	3	3
2648349825	Alginate export	0	0	1	1	1	0	3	3
2648349826	cytochrome c nitrite reductase small subunit	0	0	1	1	1	0	3	3
2648349827	respiratory nitrite reductase (cytochrome; ammonia-forming) precursor	0	0	1	1	1	0	3	3
2648349828	ResB-like family protein	0	0	1	1	1	0	3	3
2648349833	Uncharacterized membrane protein YcaP, DUF421 family	0	0	1	1	1	0	3	3
2648349871	hypothetical protein	0	0	1	1	1	0	3	3
2648349897	Site-specific DNA recombinase	0	0	1	1	1	0	3	3
2648349916	hypothetical protein	0	0	1	1	1	0	3	3
2648349924	Sporulation related domain-containing protein	0	0	1	1	1	0	3	3
2648349963	hypothetical protein	0	0	1	1	1	0	3	3
2648349964	hypothetical protein	0	0	1	1	1	0	3	3
2648349967	CxxC motif-containing protein, DUF1111 family	0	0	1	1	1	0	3	3
2648349968	Imelysin	0	0	1	1	1	0	3	3
2648349969	hypothetical protein	0	0	1	1	1	0	3	3
2648350000	hypothetical protein	0	0	1	1	1	0	3	3
2648350010	protein of unknown function (DUF4922)	0	0	1	1	1	0	3	3
2648350011	group II intron reverse transcriptase/maturase	0	0	1	1	1	0	3	3
2648350013	Protein of unknown function (DUF1446)	0	0	1	1	1	0	3	3
2648350027	thiol peroxidase, atypical 2-Cys peroxiredoxin	0	0	1	1	1	0	3	3
2648350029	Late embryogenesis abundant protein	0	0	1	1	1	0	3	3
2648350034	Cys-tRNA(Pro)/Cys-tRNA(Cys) deacylase	0	0	1	1	1	0	3	3
2648350046	bile acid:Na+ symporter, BASS family	0	0	1	1	1	0	3	3
2648350056	hypothetical protein	0	0	1	1	1	0	3	3
2648350066	hypothetical protein	0	0	1	1	1	0	3	3
2648350076	Di-haem oxidoreductase, putative peroxidase	0	0	1	1	1	0	3	3
2648350077	Di-haem oxidoreductase, putative peroxidase	0	0	1	1	1	0	3	3
2648350081	Lamin Tail Domain	0	0	1	1	1	0	3	3
2648350082	Protein of unknown function, DUF488	0	0	1	1	1	0	3	3
2648350097	addiction module antidote protein, HigA family	0	0	1	1	1	0	3	3
2648350098	hypothetical protein	0	0	1	1	1	0	3	3
2648350099	addiction module antidote protein, HigA family	0	0	1	1	1	0	3	3
2648350101	hypothetical protein	0	0	1	1	1	0	3	3
2648350109	Ig-like domain (group 2)	0	0	1	1	1	0	3	3
2648350112	Outer membrane protein beta-barrel family protein	0	0	1	1	1	0	3	3
2648350124	Lamin Tail Domain	0	0	1	1	1	0	3	3
2648350132	hypothetical protein	0	0	1	1	1	0	3	3
2648350135	hypothetical protein	0	0	1	1	1	0	3	3
2648350137	Lamin Tail Domain	0	0	1	1	1	0	3	3
2648350138	hypothetical protein	0	0	1	1	1	0	3	3
2648350143	glyoxylase I family protein	0	0	1	1	1	0	3	3
2648350150	Por secretion system C-terminal sorting domain-containing protein	0	0	1	1	1	0	3	3
2648350160	hypothetical protein	0	0	1	1	1	0	3	3
2648350161	aquaporin Z	0	0	1	1	1	0	3	3
2648350162	protein of unknown function (DUF4834)	0	0	1	1	1	0	3	3
2648350165	Putative binding domain-containing protein, N-terminal	0	0	1	1	1	0	3	3
2648350195	Protein of unknown function (DUF1446)	0	0	1	1	1	0	3	3
2648350202	Type II intron maturase	0	0	1	1	1	0	3	3
2648350205	hypothetical protein	0	0	1	1	1	0	3	3
2648350208	His Kinase A (phospho-acceptor) domain-containing protein	0	0	1	1	1	0	3	3
2648350222	BRO family, N-terminal domain	0	0	1	1	1	0	3	3
2648350231	hypothetical protein	0	0	1	1	1	0	3	3
2648350253	FKBP-type peptidyl-prolyl cis-trans isomerase FklB	0	0	1	1	1	0	3	3
2648350260	hypothetical protein	0	0	1	1	1	0	3	3
2648350268	hypothetical protein	0	0	1	1	1	0	3	3
2648350270	hypothetical protein	0	0	1	1	1	0	3	3
2648350279	hypothetical protein	0	0	1	1	1	0	3	3
2648350286	Protein of unknown function, DUF488	0	0	1	1	1	0	3	3
2648350297	hypothetical protein	0	0	1	1	1	0	3	3
2648350308	hypothetical protein	0	0	1	1	1	0	3	3
2648350309	hypothetical protein	0	0	1	1	1	0	3	3
2648350334	HTH-type transcriptional regulator / antitoxin HigA	0	0	1	1	1	0	3	3
2648350350	hypothetical protein	0	0	1	1	1	0	3	3
2648350360	aquaporin Z	0	0	1	1	1	0	3	3
2648350363	hypothetical protein	0	0	1	1	1	0	3	3
2648350370	hypothetical protein	0	0	1	1	1	0	3	3
2648350374	hypothetical protein	0	0	1	1	1	0	3	3
2648350386	hypothetical protein	0	0	1	1	1	0	3	3
2648350396	hypothetical protein	0	0	1	1	1	0	3	3
2648350400	hypothetical protein	0	0	1	1	1	0	3	3
2648350401	hypothetical protein	0	0	1	1	1	0	3	3
2648350403	alanine or glycine:cation symporter, AGCS family	0	0	1	1	1	0	3	3
2648350419	hypothetical protein	0	0	1	1	1	0	3	3
2648350420	hypothetical protein	0	0	1	1	1	0	3	3
2648350423	hypothetical protein	0	0	1	1	1	0	3	3
2648349346	Predicted membrane protein (DUF2207)	0	1	0	0	0	1	0	1
2648349764	Leucine rich repeat-containing protein	1	0	0	0	0	1	0	1
2648350271	Nucleotidyl transferase	0	1	0	0	0	1	0	1
2648350287	GDP-mannose 4,6 dehydratase	0	1	0	0	0	1	0	1
2648348090	hypothetical protein	0	1	1	0	0	1	1	2
2648348047	large subunit ribosomal protein L30	0	1	1	1	0	1	2	3
2648348750	hypothetical protein	1	0	1	1	0	1	2	3
2648348960	Leucine rich repeat-containing protein	0	1	1	1	0	1	2	3
2648347922	UDP-N-acetylglucosamine-N-acetylmuramylpentapeptide N-acetylglucosamine transferase	1	0	1	1	1	1	3	4
2648348076	O-Methyltransferase involved in polyketide biosynthesis	1	0	1	1	1	1	3	4
2648348087	Pimeloyl-ACP methyl ester carboxylesterase	1	0	1	1	1	1	3	4
2648348123	HmuY protein	1	0	1	1	1	1	3	4
2648348181	hypothetical protein	1	0	1	1	1	1	3	4
2648348185	ferredoxin--NADP+ reductase	1	0	1	1	1	1	3	4
2648348186	glutamate synthase (NADPH/NADH) small chain	1	0	1	1	1	1	3	4
2648348530	Biopolymer transport protein ExbD	1	0	1	1	1	1	3	4
2648348566	SecD/SecF fusion protein	1	0	1	1	1	1	3	4
2648348582	phospholipid/cholesterol/gamma-HCH transport system substrate-binding protein	1	0	1	1	1	1	3	4
2648348583	N-acetylmuramoyl-L-alanine amidase	1	0	1	1	1	1	3	4
2648348654	Rhodanese-related sulfurtransferase	0	1	1	1	1	1	3	4
2648348670	Por secretion system C-terminal sorting domain-containing protein	0	1	1	1	1	1	3	4
2648348677	hypothetical protein	1	0	1	1	1	1	3	4
2648348678	Protein of unknown function (DUF3945)	1	0	1	1	1	1	3	4
2648348790	tRNA modification GTPase	1	0	1	1	1	1	3	4
2648348911	serine O-acetyltransferase	0	1	1	1	1	1	3	4
2648348924	gliding motility-associated C-terminal domain-containing protein	1	0	1	1	1	1	3	4
2648348983	TLP18.3, Psb32 and MOLO-1 founding protein of phosphatase	0	1	1	1	1	1	3	4
2648348987	3-methyladenine DNA glycosylase AlkD	1	0	1	1	1	1	3	4
2648348991	competence protein ComEC	0	1	1	1	1	1	3	4
2648349320	hypothetical protein	0	1	1	1	1	1	3	4
2648349352	DNA polymerase-3 subunit gamma/tau	1	0	1	1	1	1	3	4
2648349353	hypothetical protein	1	0	1	1	1	1	3	4
2648349367	Bacteroides conjugative transposon TraM protein	1	0	1	1	1	1	3	4
2648349368	hypothetical protein	1	0	1	1	1	1	3	4
2648349371	protein of unknown function (DUF4141)	1	0	1	1	1	1	3	4
2648349378	Cellulose biosynthesis protein BcsQ	1	0	1	1	1	1	3	4
2648349379	hypothetical protein	1	0	1	1	1	1	3	4
2648349380	Relaxase/Mobilisation nuclease domain-containing protein	1	0	1	1	1	1	3	4
2648349407	putative ABC transport system permease protein	1	0	1	1	1	1	3	4
2648349411	putative ABC transport system permease protein	0	1	1	1	1	1	3	4
2648349448	Uncharacterized conserved protein YeaO, DUF488 family	1	0	1	1	1	1	3	4
2648349564	Protein of unknown function (DUF3714)	1	0	1	1	1	1	3	4
2648349574	putative transport protein	1	0	1	1	1	1	3	4
2648349575	Outer membrane receptor proteins, mostly Fe transport	0	1	1	1	1	1	3	4
2648349615	protein phosphatase	1	0	1	1	1	1	3	4
2648349720	protein of unknown function (DUF4129)	1	0	1	1	1	1	3	4
2648349798	Helix-turn-helix domain-containing protein	1	0	1	1	1	1	3	4
2648349799	DNA binding domain-containing protein, excisionase family	1	0	1	1	1	1	3	4
2648349800	protein of unknown function (DUF1896)	0	1	1	1	1	1	3	4
2648349829	ABC-type transport system involved in cytochrome c biogenesis, permease component	0	1	1	1	1	1	3	4
2648349908	protein of unknown function (DUF1896)	0	1	1	1	1	1	3	4
2648350070	Transposase DDE domain-containing protein	0	1	1	1	1	1	3	4
2648350176	transposase, IS5 family	0	1	1	1	1	1	3	4
2648350217	hypothetical protein	1	0	1	1	1	1	3	4
2648350405	Protein of unknown function (DUF4099)	1	0	1	1	1	1	3	4
2648347995	YhcH/YjgK/YiaL family protein	1	1	0	0	0	2	0	2
2648348015	Protein-S-isoprenylcysteine O-methyltransferase Ste14	1	1	0	0	0	2	0	2
2648348276	LSU ribosomal protein L32P	1	1	0	0	0	2	0	2
2648348837	TPR repeat-containing protein	1	1	0	0	0	2	0	2
2648349226	hypothetical protein	1	1	0	0	0	2	0	2
2648349227	TANFOR domain-containing protein	1	1	0	0	0	2	0	2
2648349234	C_GCAxxG_C_C family probable redox protein	1	1	0	0	0	2	0	2
2648349342	LemA protein	1	1	0	0	0	2	0	2
2648349761	Histidine kinase	1	1	0	0	0	2	0	2
2648349765	hypothetical protein	1	1	0	0	0	2	0	2
2648349766	TANFOR domain-containing protein	1	1	0	0	0	2	0	2
2648349767	TANFOR domain-containing protein	1	1	0	0	0	2	0	2
2648349809	F-type H+-transporting ATPase subunit alpha	1	1	0	0	0	2	0	2
2648349811	ATP synthase F0 subcomplex B subunit	1	1	0	0	0	2	0	2
2648349812	ATP synthase F0 subcomplex C subunit	1	1	0	0	0	2	0	2
2648349813	ATP synthase F0 subcomplex A subunit	1	1	0	0	0	2	0	2
2648349815	F-type H+-transporting ATPase subunit epsilon	1	1	0	0	0	2	0	2
2648349816	F-type H+-transporting ATPase subunit beta	1	1	0	0	0	2	0	2
2648349852	hypothetical protein	1	1	0	0	0	2	0	2
2648349853	Protein of unknown function (DUF1329)	1	1	0	0	0	2	0	2
2648349875	hypothetical protein	1	1	0	0	0	2	0	2
2648349876	hypothetical protein	1	1	0	0	0	2	0	2
2648349931	ATP-binding cassette, subfamily B	1	1	0	0	0	2	0	2
2648349932	ATP-binding cassette, subfamily B	1	1	0	0	0	2	0	2
2648350015	hypothetical protein	1	1	0	0	0	2	0	2
2648350194	hypothetical protein	1	1	0	0	0	2	0	2
2648350262	hypothetical protein	1	1	0	0	0	2	0	2
2648350347	hypothetical protein	1	1	0	0	0	2	0	2
2648350395	hypothetical protein	1	1	0	0	0	2	0	2
2648348844	Por secretion system C-terminal sorting domain-containing protein	1	1	0	1	0	2	1	3
2648348847	Ig-like domain (group 2)	1	1	1	0	0	2	1	3
2648349988	hypothetical protein	1	1	0	1	0	2	1	3
2648350020	Fibronectin type III domain-containing protein	1	1	1	0	0	2	1	3
2648350389	Leucine rich repeat-containing protein	1	1	1	0	0	2	1	3
2648350413	ATP-dependent DNA helicase RecG	1	1	1	0	0	2	1	3
2648347881	Peptidoglycan/xylan/chitin deacetylase, PgdA/CDA1 family	1	1	0	1	1	2	2	4
2648348042	large subunit ribosomal protein L36	1	1	1	1	0	2	2	4
2648348046	large subunit ribosomal protein L15	1	1	1	1	0	2	2	4
2648348049	LSU ribosomal protein L18P	1	1	1	1	0	2	2	4
2648348054	large subunit ribosomal protein L24	1	1	1	1	0	2	2	4
2648348055	LSU ribosomal protein L14P	1	1	1	1	0	2	2	4
2648348056	SSU ribosomal protein S17P	1	1	1	1	0	2	2	4
2648348057	large subunit ribosomal protein L29	1	1	1	1	0	2	2	4
2648348058	large subunit ribosomal protein L16	1	1	1	1	0	2	2	4
2648348060	large subunit ribosomal protein L22	1	1	1	1	0	2	2	4
2648348061	SSU ribosomal protein S19P	1	1	1	1	0	2	2	4
2648348069	SSU ribosomal protein S12P	1	1	1	1	0	2	2	4
2648348080	Methyltransferase domain-containing protein	1	1	1	1	0	2	2	4
2648348398	LSU ribosomal protein L11P	1	1	1	1	0	2	2	4
2648348536	outer membrane transport energization protein TonB	1	1	1	0	1	2	2	4
2648350163	glycine hydroxymethyltransferase	1	1	0	1	1	2	2	4
2648350259	RteC protein	1	1	1	1	0	2	2	4
2648350366	Polysaccharide biosynthesis protein	1	1	1	0	1	2	2	4
2648347874	adenosylcobyric acid synthase (glutamine-hydrolysing)	1	1	1	1	1	2	3	5
2648347875	adenosylcobinamide-phosphate synthase	1	1	1	1	1	2	3	5
2648347876	L-threonine O-3-phosphate decarboxylase	1	1	1	1	1	2	3	5
2648347880	ABC-type Mn2+/Zn2+ transport system, permease component	1	1	1	1	1	2	3	5
2648347882	succinate dehydrogenase / fumarate reductase cytochrome b subunit	1	1	1	1	1	2	3	5
2648347883	succinate dehydrogenase subunit A	1	1	1	1	1	2	3	5
2648347884	succinate dehydrogenase / fumarate reductase iron-sulfur subunit	1	1	1	1	1	2	3	5
2648347885	hypothetical protein	1	1	1	1	1	2	3	5
2648347886	hypothetical protein	1	1	1	1	1	2	3	5
2648347888	Nitroreductase	1	1	1	1	1	2	3	5
2648347889	phospholipid/cholesterol/gamma-HCH transport system permease protein	1	1	1	1	1	2	3	5
2648347890	phospholipid/cholesterol/gamma-HCH transport system ATP-binding protein	1	1	1	1	1	2	3	5
2648347891	tRNA (guanine37-N1)-methyltransferase	1	1	1	1	1	2	3	5
2648347894	Fur family transcriptional regulator, peroxide stress response regulator	1	1	1	1	1	2	3	5
2648347895	hypothetical protein	1	1	1	1	1	2	3	5
2648347896	Aminopeptidase C	1	1	1	1	1	2	3	5
2648347897	hypothetical protein	1	1	1	1	1	2	3	5
2648347898	Mechanosensitive ion channel	1	1	1	1	1	2	3	5
2648347899	hypothetical protein	1	1	1	1	1	2	3	5
2648347900	putative N6-adenine-specific DNA methylase	1	1	1	1	1	2	3	5
2648347901	conserved hypothetical protein	1	1	1	1	1	2	3	5
2648347903	tripeptide aminopeptidase	1	1	1	1	1	2	3	5
2648347904	aminomethyltransferase	1	1	1	1	1	2	3	5
2648347906	3-deoxy-manno-octulosonate cytidylyltransferase (CMP-KDO synthetase)	1	1	1	1	1	2	3	5
2648347907	YidC/Oxa1 family membrane protein insertase	1	1	1	1	1	2	3	5
2648347908	CTP synthase	1	1	1	1	1	2	3	5
2648347909	hypothetical protein	1	1	1	1	1	2	3	5
2648347910	amidophosphoribosyltransferase	1	1	1	1	1	2	3	5
2648347911	Tetratricopeptide repeat-containing protein	1	1	1	1	1	2	3	5
2648347912	TIGR02453 family protein	1	1	1	1	1	2	3	5
2648347913	hypothetical protein	1	1	1	1	1	2	3	5
2648347915	16S rRNA (cytosine1402-N4)-methyltransferase	1	1	1	1	1	2	3	5
2648347916	hypothetical protein	1	1	1	1	1	2	3	5
2648347917	cell division protein FtsI (penicillin-binding protein 3)	1	1	1	1	1	2	3	5
2648347918	UDP-N-acetylmuramoylalanyl-D-glutamate--2,6-diaminopimelate ligase	1	1	1	1	1	2	3	5
2648347919	Phospho-N-acetylmuramoyl-pentapeptide-transferase	1	1	1	1	1	2	3	5
2648347920	UDP-N-acetylmuramoylalanine--D-glutamate ligase	1	1	1	1	1	2	3	5
2648347921	cell division protein FtsW	1	1	1	1	1	2	3	5
2648347923	UDP-N-acetylmuramate--L-alanine ligase	1	1	1	1	1	2	3	5
2648347924	cell division protein FtsQ	1	1	1	1	1	2	3	5
2648347925	cell division protein FtsA	1	1	1	1	1	2	3	5
2648347926	cell division protein FtsZ	1	1	1	1	1	2	3	5
2648347927	hypothetical protein	1	1	1	1	1	2	3	5
2648347928	DNA polymerase-3 subunit epsilon	1	1	1	1	1	2	3	5
2648347929	Outer membrane protein beta-barrel domain-containing protein	1	1	1	1	1	2	3	5
2648347930	DNA polymerase-3 subunit alpha	1	1	1	1	1	2	3	5
2648347931	thioredoxin	1	1	1	1	1	2	3	5
2648347932	LSU ribosomal protein L13P	1	1	1	1	1	2	3	5
2648347933	small subunit ribosomal protein S9	1	1	1	1	1	2	3	5
2648347934	small subunit ribosomal protein S2	1	1	1	1	1	2	3	5
2648347935	translation elongation factor Ts (EF-Ts)	1	1	1	1	1	2	3	5
2648347937	starch synthase	1	1	1	1	1	2	3	5
2648347938	pantothenate synthetase	1	1	1	1	1	2	3	5
2648347939	L-aspartate 1-decarboxylase	1	1	1	1	1	2	3	5
2648347940	putative efflux protein, MATE family	1	1	1	1	1	2	3	5
2648347941	cobalt-zinc-cadmium efflux system protein	1	1	1	1	1	2	3	5
2648347945	polysaccharide export outer membrane protein	1	1	1	1	1	2	3	5
2648347947	uridine phosphorylase	1	1	1	1	1	2	3	5
2648347948	WD40-like Beta Propeller Repeat	1	1	1	1	1	2	3	5
2648347952	16S rRNA (cytidine1402-2'-O)-methyltransferase	1	1	1	1	1	2	3	5
2648347953	hypothetical protein	1	1	1	1	1	2	3	5
2648347954	putative hydrolase of the HAD superfamily	1	1	1	1	1	2	3	5
2648347955	rod shape determining protein RodA	1	1	1	1	1	2	3	5
2648347956	penicillin-binding protein 2	1	1	1	1	1	2	3	5
2648347957	rod shape-determining protein MreD	1	1	1	1	1	2	3	5
2648347958	rod shape-determining protein MreC	1	1	1	1	1	2	3	5
2648347959	rod shape-determining protein MreB	1	1	1	1	1	2	3	5
2648347960	phosphoribosylaminoimidazolecarboxamide formyltransferase / IMP cyclohydrolase	1	1	1	1	1	2	3	5
2648347961	2-amino-4-hydroxy-6-hydroxymethyldihydropteridine diphosphokinase	1	1	1	1	1	2	3	5
2648347962	S-adenosylmethionine:tRNA ribosyltransferase-isomerase	1	1	1	1	1	2	3	5
2648347963	tRNA pseudouridine55 synthase	1	1	1	1	1	2	3	5
2648347964	Undecaprenyl-diphosphatase	1	1	1	1	1	2	3	5
2648347965	Protein of unknown function (DUF3098)	1	1	1	1	1	2	3	5
2648347966	cell division transport system permease protein	1	1	1	1	1	2	3	5
2648347967	tRNA-2-methylthio-N6-dimethylallyladenosine synthase	1	1	1	1	1	2	3	5
2648347968	hypothetical protein	1	1	1	1	1	2	3	5
2648347969	1-acyl-sn-glycerol-3-phosphate acyltransferase	1	1	1	1	1	2	3	5
2648347970	Capsule assembly protein Wzi	1	1	1	1	1	2	3	5
2648347971	small subunit ribosomal protein S6	1	1	1	1	1	2	3	5
2648347972	SSU ribosomal protein S18P	1	1	1	1	1	2	3	5
2648347973	large subunit ribosomal protein L9	1	1	1	1	1	2	3	5
2648347974	WbqC-like protein family protein	1	1	1	1	1	2	3	5
2648347976	hypothetical protein	1	1	1	1	1	2	3	5
2648347977	cytidylate kinase	1	1	1	1	1	2	3	5
2648347978	4-hydroxy-3-methylbut-2-enyl diphosphate reductase	1	1	1	1	1	2	3	5
2648347979	hypothetical protein	1	1	1	1	1	2	3	5
2648347985	Glycosyltransferase involved in cell wall bisynthesis	1	1	1	1	1	2	3	5
2648347987	UPF0755 protein	1	1	1	1	1	2	3	5
2648347988	Endonuclease IV	1	1	1	1	1	2	3	5
2648347989	hypothetical protein	1	1	1	1	1	2	3	5
2648347994	protein of unknown function (DUF349)	1	1	1	1	1	2	3	5
2648347997	tRNA dimethylallyltransferase	1	1	1	1	1	2	3	5
2648347998	2-dehydro-3-deoxyphosphooctonate aldolase (KDO 8-P synthase)	1	1	1	1	1	2	3	5
2648347999	methylglyoxal synthase	1	1	1	1	1	2	3	5
2648348000	3-isopropylmalate dehydrogenase	1	1	1	1	1	2	3	5
2648348001	Tetratricopeptide repeat-containing protein	1	1	1	1	1	2	3	5
2648348002	small subunit ribosomal protein S16	1	1	1	1	1	2	3	5
2648348003	thioredoxin	1	1	1	1	1	2	3	5
2648348004	replication restart DNA helicase PriA	1	1	1	1	1	2	3	5
2648348006	Outer membrane protein beta-barrel domain-containing protein	1	1	1	1	1	2	3	5
2648348008	MobA-like NTP transferase domain-containing protein	1	1	1	1	1	2	3	5
2648348009	hypothetical protein	1	1	1	1	1	2	3	5
2648348010	CDP-alcohol phosphatidyltransferase	1	1	1	1	1	2	3	5
2648348011	putative hydrolase of the HAD superfamily	1	1	1	1	1	2	3	5
2648348014	long-chain acyl-CoA synthetase	1	1	1	1	1	2	3	5
2648348019	dITPase	1	1	1	1	1	2	3	5
2648348020	Por secretion system C-terminal sorting domain-containing protein	1	1	1	1	1	2	3	5
2648348021	tRNA threonylcarbamoyladenosine biosynthesis protein TsaE	1	1	1	1	1	2	3	5
2648348022	Response regulator receiver domain-containing protein	1	1	1	1	1	2	3	5
2648348023	FKBP-type peptidyl-prolyl cis-trans isomerase FklB	1	1	1	1	1	2	3	5
2648348024	FKBP-type peptidyl-prolyl cis-trans isomerase FklB	1	1	1	1	1	2	3	5
2648348025	FKBP-type peptidyl-prolyl cis-trans isomerase FklB	1	1	1	1	1	2	3	5
2648348027	Glycosyl hydrolases family 2, sugar binding domain	1	1	1	1	1	2	3	5
2648348030	2-iminobutanoate/2-iminopropanoate deaminase	1	1	1	1	1	2	3	5
2648348036	Por secretion system C-terminal sorting domain-containing protein	1	1	1	1	1	2	3	5
2648348037	large subunit ribosomal protein L17	1	1	1	1	1	2	3	5
2648348038	DNA-directed RNA polymerase, alpha subunit	1	1	1	1	1	2	3	5
2648348039	small subunit ribosomal protein S4	1	1	1	1	1	2	3	5
2648348040	SSU ribosomal protein S11P	1	1	1	1	1	2	3	5
2648348041	SSU ribosomal protein S13P	1	1	1	1	1	2	3	5
2648348043	bacterial translation initiation factor 1 (bIF-1)	1	1	1	1	1	2	3	5
2648348044	methionine aminopeptidase, type I	1	1	1	1	1	2	3	5
2648348045	protein translocase subunit secY/sec61 alpha	1	1	1	1	1	2	3	5
2648348048	small subunit ribosomal protein S5	1	1	1	1	1	2	3	5
2648348050	large subunit ribosomal protein L6	1	1	1	1	1	2	3	5
2648348051	SSU ribosomal protein S8P	1	1	1	1	1	2	3	5
2648348052	SSU ribosomal protein S14P	1	1	1	1	1	2	3	5
2648348053	large subunit ribosomal protein L5	1	1	1	1	1	2	3	5
2648348059	small subunit ribosomal protein S3	1	1	1	1	1	2	3	5
2648348062	LSU ribosomal protein L2P	1	1	1	1	1	2	3	5
2648348063	large subunit ribosomal protein L23	1	1	1	1	1	2	3	5
2648348064	large subunit ribosomal protein L4	1	1	1	1	1	2	3	5
2648348065	LSU ribosomal protein L3P	1	1	1	1	1	2	3	5
2648348066	SSU ribosomal protein S10P	1	1	1	1	1	2	3	5
2648348067	elongation factor G	1	1	1	1	1	2	3	5
2648348068	small subunit ribosomal protein S7	1	1	1	1	1	2	3	5
2648348070	aspartate kinase	1	1	1	1	1	2	3	5
2648348071	cell division transport system ATP-binding protein	1	1	1	1	1	2	3	5
2648348074	two-component system, OmpR family, phosphate regulon sensor histidine kinase PhoR	1	1	1	1	1	2	3	5
2648348075	DNA-binding response regulator, OmpR family, contains REC and winged-helix (wHTH) domain	1	1	1	1	1	2	3	5
2648348081	ribonuclease Z	1	1	1	1	1	2	3	5
2648348082	RNA polymerase, sigma 54 subunit, RpoN/SigL	1	1	1	1	1	2	3	5
2648348083	hypothetical protein	1	1	1	1	1	2	3	5
2648348084	RNA polymerase sigma-70 factor, ECF subfamily	1	1	1	1	1	2	3	5
2648348086	SSU ribosomal protein S1P	1	1	1	1	1	2	3	5
2648348089	ATPase components of ABC transporters with duplicated ATPase domains	1	1	1	1	1	2	3	5
2648348091	protein CcmA, bactofilin family	1	1	1	1	1	2	3	5
2648348092	4-alpha-glucanotransferase	1	1	1	1	1	2	3	5
2648348093	ribonucleoside-diphosphate reductase class II	1	1	1	1	1	2	3	5
2648348098	Uncharacterized membrane protein YckC, RDD family	1	1	1	1	1	2	3	5
2648348099	XTP/dITP diphosphohydrolase	1	1	1	1	1	2	3	5
2648348100	thiol:disulfide interchange protein DsbD	1	1	1	1	1	2	3	5
2648348101	peroxiredoxin (alkyl hydroperoxide reductase subunit C)	1	1	1	1	1	2	3	5
2648348104	Tfp pilus assembly protein PilF	1	1	1	1	1	2	3	5
2648348105	Dipeptidyl aminopeptidase/acylaminoacyl peptidase	1	1	1	1	1	2	3	5
2648348108	protein of unknown function (DUF4349)	1	1	1	1	1	2	3	5
2648348109	oligopeptidase B	1	1	1	1	1	2	3	5
2648348110	SpoIID/LytB domain protein	1	1	1	1	1	2	3	5
2648348111	Na+/proline symporter	1	1	1	1	1	2	3	5
2648348119	cobaltochelatase CobN subunit	1	1	1	1	1	2	3	5
2648348121	Biopolymer transport protein ExbB/TolQ	1	1	1	1	1	2	3	5
2648348122	hypothetical protein	1	1	1	1	1	2	3	5
2648348124	hypothetical protein	1	1	1	1	1	2	3	5
2648348125	Tetratricopeptide repeat-containing protein	1	1	1	1	1	2	3	5
2648348126	hypothetical protein	1	1	1	1	1	2	3	5
2648348127	hypothetical protein	1	1	1	1	1	2	3	5
2648348128	Glycosyltransferase involved in cell wall bisynthesis	1	1	1	1	1	2	3	5
2648348129	Kef-type K+ transport system, membrane component KefB	1	1	1	1	1	2	3	5
2648348130	protein of unknown function (DUF5020)	1	1	1	1	1	2	3	5
2648348131	putative MFS transporter, AGZA family, xanthine/uracil permease	1	1	1	1	1	2	3	5
2648348132	cAMP-binding domain of CRP or a regulatory subunit of cAMP-dependent protein kinases	1	1	1	1	1	2	3	5
2648348135	RNA polymerase sigma-70 factor, ECF subfamily	1	1	1	1	1	2	3	5
2648348136	Thioredoxin-like	1	1	1	1	1	2	3	5
2648348137	cob(I)alamin adenosyltransferase	1	1	1	1	1	2	3	5
2648348139	Protein of unknown function (DUF2795)	1	1	1	1	1	2	3	5
2648348140	type IX secretion system membrane protein, PorP/SprF family	1	1	1	1	1	2	3	5
2648348141	gliding motility-associated lipoprotein GldK	1	1	1	1	1	2	3	5
2648348142	gliding motility-associated protein GldL	1	1	1	1	1	2	3	5
2648348143	gliding motility-associated protein GldM	1	1	1	1	1	2	3	5
2648348144	gliding motility associated protien GldN	1	1	1	1	1	2	3	5
2648348145	hypothetical protein	1	1	1	1	1	2	3	5
2648348146	SsrA-binding protein	1	1	1	1	1	2	3	5
2648348147	Protein of unknown function (DUF1282)	1	1	1	1	1	2	3	5
2648348151	diamine N-acetyltransferase	1	1	1	1	1	2	3	5
2648348152	Glycosyltransferase, GT2 family	1	1	1	1	1	2	3	5
2648348153	DNA replication and repair protein RecR	1	1	1	1	1	2	3	5
2648348154	dTDP-glucose 4,6-dehydratase	1	1	1	1	1	2	3	5
2648348155	dTDP-4-dehydrorhamnose 3,5-epimerase	1	1	1	1	1	2	3	5
2648348158	septum formation protein	1	1	1	1	1	2	3	5
2648348163	tRNA threonylcarbamoyl adenosine modification protein, Sua5/YciO/YrdC/YwlC family	1	1	1	1	1	2	3	5
2648348164	N6-L-threonylcarbamoyladenine synthase	1	1	1	1	1	2	3	5
2648348166	S-adenosylmethionine:tRNA ribosyltransferase-isomerase	1	1	1	1	1	2	3	5
2648348167	peptidoglycan-associated lipoprotein	1	1	1	1	1	2	3	5
2648348170	exopolysaccharide biosynthesis polyprenyl glycosylphosphotransferase	1	1	1	1	1	2	3	5
2648348171	chloride channel protein, CIC family	1	1	1	1	1	2	3	5
2648348173	pyruvate-ferredoxin/flavodoxin oxidoreductase	1	1	1	1	1	2	3	5
2648348174	Uncharacterized membrane-anchored protein YitT, contains DUF161 and DUF2179 domains	1	1	1	1	1	2	3	5
2648348175	penicillin-binding protein 1C	1	1	1	1	1	2	3	5
2648348176	ATP-dependent RNA helicase DeaD	1	1	1	1	1	2	3	5
2648348177	fructokinase	1	1	1	1	1	2	3	5
2648348180	hypothetical protein	1	1	1	1	1	2	3	5
2648348182	iron complex transport system permease protein	1	1	1	1	1	2	3	5
2648348187	NlpE N-terminal domain-containing protein	1	1	1	1	1	2	3	5
2648348190	putative hemolysin	1	1	1	1	1	2	3	5
2648348191	L-serine dehydratase	1	1	1	1	1	2	3	5
2648348193	cysteine desulfuration protein SufE	1	1	1	1	1	2	3	5
2648348194	Peptidase family M28	1	1	1	1	1	2	3	5
2648348195	Alginate export	1	1	1	1	1	2	3	5
2648348196	L-lactate dehydrogenase complex protein LldE	1	1	1	1	1	2	3	5
2648348197	L-lactate dehydrogenase complex protein LldF	1	1	1	1	1	2	3	5
2648348198	L-lactate dehydrogenase complex protein LldG	1	1	1	1	1	2	3	5
2648348199	lactate permease	1	1	1	1	1	2	3	5
2648348200	pyruvate carboxylase subunit B	1	1	1	1	1	2	3	5
2648348201	NigD-like protein	1	1	1	1	1	2	3	5
2648348203	Predicted Zn-dependent peptidase	1	1	1	1	1	2	3	5
2648348205	1,4-alpha-glucan branching enzyme	1	1	1	1	1	2	3	5
2648348206	mannose-6-phosphate isomerase, type 1	1	1	1	1	1	2	3	5
2648348207	Uncharacterized membrane protein YeiH	1	1	1	1	1	2	3	5
2648348209	Glycosyltransferase involved in cell wall bisynthesis	1	1	1	1	1	2	3	5
2648348212	Outer membrane lipoprotein-sorting protein	1	1	1	1	1	2	3	5
2648348214	sialate O-acetylesterase	1	1	1	1	1	2	3	5
2648348223	histidine ammonia-lyase	1	1	1	1	1	2	3	5
2648348224	hypothetical protein	1	1	1	1	1	2	3	5
2648348225	phenylacetate-CoA ligase	1	1	1	1	1	2	3	5
2648348226	Acyltransferase	1	1	1	1	1	2	3	5
2648348227	Phosphoribosyl 1,2-cyclic phosphodiesterase	1	1	1	1	1	2	3	5
2648348229	cysteine desulfurase / selenocysteine lyase	1	1	1	1	1	2	3	5
2648348230	Uncharacterized conserved protein YbjQ, UPF0145 family	1	1	1	1	1	2	3	5
2648348232	putative efflux protein, MATE family	1	1	1	1	1	2	3	5
2648348233	alpha-L-fucosidase	1	1	1	1	1	2	3	5
2648348234	cAMP-binding domain of CRP or a regulatory subunit of cAMP-dependent protein kinases	1	1	1	1	1	2	3	5
2648348236	tRNA(Ile)-lysidine synthase	1	1	1	1	1	2	3	5
2648348238	polyphosphate kinase	1	1	1	1	1	2	3	5
2648348240	ribulose-phosphate 3-epimerase	1	1	1	1	1	2	3	5
2648348241	uracil phosphoribosyltransferase	1	1	1	1	1	2	3	5
2648348242	ribosome maturation factor RimP	1	1	1	1	1	2	3	5
2648348243	NusA antitermination factor	1	1	1	1	1	2	3	5
2648348244	translation initiation factor IF-2	1	1	1	1	1	2	3	5
2648348245	membrane protein required for colicin V production	1	1	1	1	1	2	3	5
2648348246	Fe-S cluster assembly protein SufB	1	1	1	1	1	2	3	5
2648348248	Fe-S cluster assembly ATP-binding protein	1	1	1	1	1	2	3	5
2648348249	Fe-S cluster assembly protein SufD	1	1	1	1	1	2	3	5
2648348251	Fic family protein	1	1	1	1	1	2	3	5
2648348252	hypothetical protein	1	1	1	1	1	2	3	5
2648348253	hypothetical protein	1	1	1	1	1	2	3	5
2648348254	Predicted ABC-type ATPase	1	1	1	1	1	2	3	5
2648348255	Protein of unknown function (DUF2029)	1	1	1	1	1	2	3	5
2648348256	protein of unknown function (DUF3473)	1	1	1	1	1	2	3	5
2648348257	Predicted Zn-dependent peptidase	1	1	1	1	1	2	3	5
2648348258	Outer membrane protein OmpA	1	1	1	1	1	2	3	5
2648348260	LSU ribosomal protein L27P	1	1	1	1	1	2	3	5
2648348261	large subunit ribosomal protein L21	1	1	1	1	1	2	3	5
2648348263	probable DNA metabolism protein	1	1	1	1	1	2	3	5
2648348264	putative DNA modification/repair radical SAM protein	1	1	1	1	1	2	3	5
2648348265	IMP dehydrogenase	1	1	1	1	1	2	3	5
2648348269	GDPmannose 4,6-dehydratase	1	1	1	1	1	2	3	5
2648348270	GDP-L-fucose synthase	1	1	1	1	1	2	3	5
2648348271	RNA polymerase sigma-70 factor, ECF subfamily	1	1	1	1	1	2	3	5
2648348274	comF family protein	1	1	1	1	1	2	3	5
2648348275	Uncharacterized metal-binding protein YceD, DUF177 family	1	1	1	1	1	2	3	5
2648348277	3-oxoacyl-[acyl-carrier-protein] synthase-3	1	1	1	1	1	2	3	5
2648348278	GTP-binding protein Era	1	1	1	1	1	2	3	5
2648348279	GTP-binding protein	1	1	1	1	1	2	3	5
2648348283	3-oxoacyl-[acyl-carrier-protein] reductase	1	1	1	1	1	2	3	5
2648348285	3-oxoacyl-[acyl-carrier-protein] synthase-3	1	1	1	1	1	2	3	5
2648348286	DNA-binding transcriptional regulator, AcrR family	1	1	1	1	1	2	3	5
2648348289	Outer membrane protein TolC	1	1	1	1	1	2	3	5
2648348290	RND family efflux transporter, MFP subunit	1	1	1	1	1	2	3	5
2648348291	hydrophobic/amphiphilic exporter-1, HAE1 family	1	1	1	1	1	2	3	5
2648348292	hypothetical protein	1	1	1	1	1	2	3	5
2648348295	cardiolipin synthase	1	1	1	1	1	2	3	5
2648348296	5'-nucleotidase /3'-nucleotidase /exopolyphosphatase	1	1	1	1	1	2	3	5
2648348297	lipid-A-disaccharide synthase	1	1	1	1	1	2	3	5
2648348298	ATP-binding cassette, subfamily B/ATP-binding cassette, subfamily B, MsbA	1	1	1	1	1	2	3	5
2648348300	23S rRNA pseudouridine1911/1915/1917 synthase	1	1	1	1	1	2	3	5
2648348301	hypothetical protein	1	1	1	1	1	2	3	5
2648348302	putative Mg2+ transporter-C (MgtC) family protein	1	1	1	1	1	2	3	5
2648348304	Leucine-rich repeat (LRR) protein	1	1	1	1	1	2	3	5
2648348305	dihydroorotate dehydrogenase (NAD+) catalytic subunit	1	1	1	1	1	2	3	5
2648348306	dihydroorotate dehydrogenase electron transfer subunit	1	1	1	1	1	2	3	5
2648348308	beta-glucosidase	1	1	1	1	1	2	3	5
2648348309	Endonuclease/Exonuclease/phosphatase family protein	1	1	1	1	1	2	3	5
2648348310	phosphoglucomutase	1	1	1	1	1	2	3	5
2648348316	hypothetical protein	1	1	1	1	1	2	3	5
2648348317	peptide chain release factor 3	1	1	1	1	1	2	3	5
2648348318	dTDP-4-dehydrorhamnose reductase	1	1	1	1	1	2	3	5
2648348319	protein of unknown function (DUF4924)	1	1	1	1	1	2	3	5
2648348323	inorganic pyrophosphatase	1	1	1	1	1	2	3	5
2648348324	replicative DNA helicase	1	1	1	1	1	2	3	5
2648348326	CarboxypepD_reg-like domain-containing protein	1	1	1	1	1	2	3	5
2648348328	outer membrane receptor for ferrienterochelin and colicins	1	1	1	1	1	2	3	5
2648348329	arginine decarboxylase	1	1	1	1	1	2	3	5
2648348330	excinuclease ABC subunit A	1	1	1	1	1	2	3	5
2648348332	2,3-bisphosphoglycerate-independent phosphoglycerate mutase	1	1	1	1	1	2	3	5
2648348337	V/A-type H+-transporting ATPase subunit K	1	1	1	1	1	2	3	5
2648348338	V/A-type H+-transporting ATPase subunit I	1	1	1	1	1	2	3	5
2648348339	V/A-type H+-transporting ATPase subunit D	1	1	1	1	1	2	3	5
2648348340	V/A-type H+-transporting ATPase subunit B	1	1	1	1	1	2	3	5
2648348341	V/A-type H+-transporting ATPase subunit A	1	1	1	1	1	2	3	5
2648348342	Protein of unknown function (DUF2764)	1	1	1	1	1	2	3	5
2648348343	V/A-type H+-transporting ATPase subunit E	1	1	1	1	1	2	3	5
2648348344	Nitroreductase	1	1	1	1	1	2	3	5
2648348346	signal peptidase II	1	1	1	1	1	2	3	5
2648348347	RNA polymerase-binding protein DksA	1	1	1	1	1	2	3	5
2648348348	Isoleucyl-tRNA synthetase	1	1	1	1	1	2	3	5
2648348352	hypothetical protein	1	1	1	1	1	2	3	5
2648348354	RNA polymerase sigma-70 factor, ECF subfamily	1	1	1	1	1	2	3	5
2648348356	para-aminobenzoate synthetase component 1	1	1	1	1	1	2	3	5
2648348357	dGTPase	1	1	1	1	1	2	3	5
2648348360	UDP-galactose 4-epimerase	1	1	1	1	1	2	3	5
2648348363	uroporphyrinogen-III synthase	1	1	1	1	1	2	3	5
2648348364	ribonuclease P protein component/hypothetical protein	1	1	1	1	1	2	3	5
2648348365	hypothetical protein	1	1	1	1	1	2	3	5
2648348366	TatD DNase family protein	1	1	1	1	1	2	3	5
2648348367	hypothetical protein	1	1	1	1	1	2	3	5
2648348368	dolichol-phosphate mannosyltransferase	1	1	1	1	1	2	3	5
2648348373	Acyl-ACP thioesterase	1	1	1	1	1	2	3	5
2648348375	2-isopropylmalate synthase	1	1	1	1	1	2	3	5
2648348376	3-isopropylmalate dehydratase, large subunit	1	1	1	1	1	2	3	5
2648348377	3-isopropylmalate dehydratase, small subunit	1	1	1	1	1	2	3	5
2648348378	D-citramalate synthase	1	1	1	1	1	2	3	5
2648348379	hypothetical protein	1	1	1	1	1	2	3	5
2648348380	AhpC/TSA family protein	1	1	1	1	1	2	3	5
2648348382	Acyltransferase	1	1	1	1	1	2	3	5
2648348383	glucuronate isomerase	1	1	1	1	1	2	3	5
2648348384	phosphate:Na+ symporter	1	1	1	1	1	2	3	5
2648348385	uridine kinase	1	1	1	1	1	2	3	5
2648348386	acyl-[acyl-carrier-protein]--UDP-N-acetylglucosamine O-acyltransferase	1	1	1	1	1	2	3	5
2648348387	3-hydroxyacyl-[acyl-carrier-protein] dehydratase /UDP-3-O-[3-hydroxymyristoyl] N-acetylglucosamine deacetylase	1	1	1	1	1	2	3	5
2648348388	UDP-3-O-[3-hydroxymyristoyl] glucosamine N-acyltransferase	1	1	1	1	1	2	3	5
2648348391	topoisomerase-4 subunit A	1	1	1	1	1	2	3	5
2648348392	DNA-directed RNA polymerase subunit beta'	1	1	1	1	1	2	3	5
2648348394	DNA-directed RNA polymerase subunit beta	1	1	1	1	1	2	3	5
2648348395	LSU ribosomal protein L12P	1	1	1	1	1	2	3	5
2648348396	LSU ribosomal protein L10P	1	1	1	1	1	2	3	5
2648348397	large subunit ribosomal protein L1	1	1	1	1	1	2	3	5
2648348399	transcription antitermination protein nusG	1	1	1	1	1	2	3	5
2648348401	translation elongation factor 1A (EF-1A/EF-Tu)	1	1	1	1	1	2	3	5
2648348404	integrase/recombinase XerC	1	1	1	1	1	2	3	5
2648348405	small subunit ribosomal protein S21	1	1	1	1	1	2	3	5
2648348406	Carbonic anhydrase or acetyltransferase, isoleucine patch superfamily	1	1	1	1	1	2	3	5
2648348407	poly-gamma-glutamate synthesis protein (capsule biosynthesis protein)	1	1	1	1	1	2	3	5
2648348408	Helix-hairpin-helix motif-containing protein	1	1	1	1	1	2	3	5
2648348409	3-deoxy-D-manno-octulosonic-acid transferase	1	1	1	1	1	2	3	5
2648348410	glutamyl-tRNA synthetase	1	1	1	1	1	2	3	5
2648348412	tfsB S-layer glycoprotein	1	1	1	1	1	2	3	5
2648348421	alanine racemase	1	1	1	1	1	2	3	5
2648348422	GSCFA family protein	1	1	1	1	1	2	3	5
2648348425	DNA mismatch repair protein MutL	1	1	1	1	1	2	3	5
2648348426	hypothetical protein	1	1	1	1	1	2	3	5
2648348427	arginyl-tRNA synthetase	1	1	1	1	1	2	3	5
2648348428	preprotein translocase subunit SecA	1	1	1	1	1	2	3	5
2648348429	Type I phosphodiesterase / nucleotide pyrophosphatase	1	1	1	1	1	2	3	5
2648348430	protein of unknown function (DUF4105)	1	1	1	1	1	2	3	5
2648348432	multiple antibiotic resistance protein	1	1	1	1	1	2	3	5
2648348435	6,7-dimethyl-8-ribityllumazine synthase	1	1	1	1	1	2	3	5
2648348436	Tetratricopeptide repeat-containing protein	1	1	1	1	1	2	3	5
2648348437	DNA replication and repair protein RecF	1	1	1	1	1	2	3	5
2648348439	Lactate dehydrogenase	1	1	1	1	1	2	3	5
2648348441	protein of unknown function (DUF5103)	1	1	1	1	1	2	3	5
2648348442	Glutaredoxin	1	1	1	1	1	2	3	5
2648348449	RNA recognition motif. (a.k.a. RRM, RBD, or RNP domain)	1	1	1	1	1	2	3	5
2648348451	ATP-dependent Clp protease, protease subunit	1	1	1	1	1	2	3	5
2648348452	ATP-dependent Clp protease ATP-binding subunit ClpX	1	1	1	1	1	2	3	5
2648348453	ATP-dependent DNA helicase RecQ	1	1	1	1	1	2	3	5
2648348454	peptidyl-prolyl cis-trans isomerase SurA	1	1	1	1	1	2	3	5
2648348455	hypothetical protein	1	1	1	1	1	2	3	5
2648348456	periplasmic chaperone for outer membrane proteins SurA	1	1	1	1	1	2	3	5
2648348457	OstA-like protein	1	1	1	1	1	2	3	5
2648348458	UDP-GlcNAc3NAcA epimerase	1	1	1	1	1	2	3	5
2648348459	Glycosyltransferase involved in cell wall bisynthesis	1	1	1	1	1	2	3	5
2648348460	Glycosyl transferases group 1	1	1	1	1	1	2	3	5
2648348467	glucose-6-phosphate isomerase	1	1	1	1	1	2	3	5
2648348468	glycerol-3-phosphate dehydrogenase (NAD(P)+)	1	1	1	1	1	2	3	5
2648348469	lysyl-tRNA synthetase, class II	1	1	1	1	1	2	3	5
2648348474	hypothetical protein	1	1	1	1	1	2	3	5
2648348475	CarboxypepD_reg-like domain-containing protein	1	1	1	1	1	2	3	5
2648348476	PhoH-like ATPase	1	1	1	1	1	2	3	5
2648348477	cation diffusion facilitator family transporter	1	1	1	1	1	2	3	5
2648348484	tRNA1Val (adenine37-N6)-methyltransferase	1	1	1	1	1	2	3	5
2648348485	8-amino-7-oxononanoate synthase	1	1	1	1	1	2	3	5
2648348486	Cell fate regulator YaaT, PSP1 superfamily (controls sporulation, competence, biofilm development)	1	1	1	1	1	2	3	5
2648348487	gliding motility-associated lipoprotein GldH	1	1	1	1	1	2	3	5
2648348490	5'-nucleotidase	1	1	1	1	1	2	3	5
2648348492	monovalent cation:H+ antiporter-2, CPA2 family	1	1	1	1	1	2	3	5
2648348493	monovalent cation:H+ antiporter-2, CPA2 family	1	1	1	1	1	2	3	5
2648348494	dipeptidyl-peptidase-4	1	1	1	1	1	2	3	5
2648348495	Phytoene dehydrogenase-related protein	1	1	1	1	1	2	3	5
2648348496	3-oxoacyl-[acyl-carrier-protein] synthase-1	1	1	1	1	1	2	3	5
2648348504	peptidyl-prolyl cis-trans isomerase D	1	1	1	1	1	2	3	5
2648348505	LPS export ABC transporter protein LptC	1	1	1	1	1	2	3	5
2648348506	hypothetical protein	1	1	1	1	1	2	3	5
2648348507	hypothetical protein	1	1	1	1	1	2	3	5
2648348510	O-antigen ligase	1	1	1	1	1	2	3	5
2648348517	3-oxoacyl-[acyl-carrier-protein] synthase-1	1	1	1	1	1	2	3	5
2648348519	Predicted 3-hydroxylacyl-ACP dehydratase, HotDog domain	1	1	1	1	1	2	3	5
2648348520	O-methyltransferase	1	1	1	1	1	2	3	5
2648348521	Predicted acyltransferase, LPLAT superfamily	1	1	1	1	1	2	3	5
2648348522	acyl carrier protein	1	1	1	1	1	2	3	5
2648348523	3-oxoacyl-[acyl-carrier protein] reductase	1	1	1	1	1	2	3	5
2648348524	Carboxypeptidase regulatory-like domain-containing protein	1	1	1	1	1	2	3	5
2648348528	Lrp/AsnC family transcriptional regulator, regulator for asnA, asnC and gidA	1	1	1	1	1	2	3	5
2648348529	Biopolymer transport protein ExbD	1	1	1	1	1	2	3	5
2648348531	hypothetical protein	1	1	1	1	1	2	3	5
2648348532	biopolymer transport protein ExbB	1	1	1	1	1	2	3	5
2648348534	TatD DNase family protein	1	1	1	1	1	2	3	5
2648348535	geranylgeranyl diphosphate synthase, type II	1	1	1	1	1	2	3	5
2648348537	phosphoenolpyruvate carboxykinase (ATP)	1	1	1	1	1	2	3	5
2648348539	lactoylglutathione lyase	1	1	1	1	1	2	3	5
2648348544	putative ABC transport system permease protein	1	1	1	1	1	2	3	5
2648348549	glucose-6-phosphate 1-dehydrogenase	1	1	1	1	1	2	3	5
2648348550	6-phosphogluconolactonase	1	1	1	1	1	2	3	5
2648348551	16S rRNA (uracil1498-N3)-methyltransferase	1	1	1	1	1	2	3	5
2648348552	hypothetical protein	1	1	1	1	1	2	3	5
2648348553	DNA topoisomerase-1	1	1	1	1	1	2	3	5
2648348554	hypothetical protein	1	1	1	1	1	2	3	5
2648348555	MFS transporter, FHS family, L-fucose permease	1	1	1	1	1	2	3	5
2648348556	Dipeptidase	1	1	1	1	1	2	3	5
2648348558	serpin B	1	1	1	1	1	2	3	5
2648348559	dUTP pyrophosphatase	1	1	1	1	1	2	3	5
2648348560	Lipopolysaccharide biosynthesis regulator YciM, contains six TPR domains and a predicted metal-binding C-terminal domain	1	1	1	1	1	2	3	5
2648348562	Septal ring factor EnvC, activator of murein hydrolases AmiA and AmiB	1	1	1	1	1	2	3	5
2648348563	Protein of unknown function (DUF3467)	1	1	1	1	1	2	3	5
2648348564	protein of unknown function (DUF4831)	1	1	1	1	1	2	3	5
2648348565	proton-dependent oligopeptide transporter, POT family	1	1	1	1	1	2	3	5
2648348567	putative TIM-barrel protein, nifR3 family	1	1	1	1	1	2	3	5
2648348568	copper homeostasis protein	1	1	1	1	1	2	3	5
2648348569	long-chain acyl-CoA synthetase	1	1	1	1	1	2	3	5
2648348570	Uncharacterized lipoprotein YddW, UPF0748 family	1	1	1	1	1	2	3	5
2648348571	Nucleoside-diphosphate-sugar epimerase	1	1	1	1	1	2	3	5
2648348572	MscS family membrane protein	1	1	1	1	1	2	3	5
2648348573	tRNA A37 threonylcarbamoyladenosine dehydratase	1	1	1	1	1	2	3	5
2648348574	aspartate carbamoyltransferase regulatory subunit	1	1	1	1	1	2	3	5
2648348575	aspartate carbamoyltransferase	1	1	1	1	1	2	3	5
2648348576	large conductance mechanosensitive channel	1	1	1	1	1	2	3	5
2648348578	7-cyano-7-deazaguanine reductase	1	1	1	1	1	2	3	5
2648348579	Helix-hairpin-helix motif-containing protein	1	1	1	1	1	2	3	5
2648348580	cystathione beta-lyase	1	1	1	1	1	2	3	5
2648348586	starch phosphorylase	1	1	1	1	1	2	3	5
2648348587	Uncharacterised protein family (UPF0259)	1	1	1	1	1	2	3	5
2648348588	erythronate-4-phosphate dehydrogenase	1	1	1	1	1	2	3	5
2648348589	multidrug resistance protein, MATE family	1	1	1	1	1	2	3	5
2648348592	hypothetical protein	1	1	1	1	1	2	3	5
2648348593	LSU ribosomal protein L20P	1	1	1	1	1	2	3	5
2648348594	large subunit ribosomal protein L35	1	1	1	1	1	2	3	5
2648348595	translation initiation factor IF-3	1	1	1	1	1	2	3	5
2648348596	threonyl-tRNA synthetase	1	1	1	1	1	2	3	5
2648348598	UDP-2,3-diacylglucosamine hydrolase	1	1	1	1	1	2	3	5
2648348599	FeS assembly SUF system protein	1	1	1	1	1	2	3	5
2648348600	DNA repair protein RadC	1	1	1	1	1	2	3	5
2648348601	elongation factor P	1	1	1	1	1	2	3	5
2648348602	tRNA pseudouridine38-40 synthase	1	1	1	1	1	2	3	5
2648348604	transketolase	1	1	1	1	1	2	3	5
2648348605	ribose-5-phosphate isomerase	1	1	1	1	1	2	3	5
2648348607	pyrophosphate--fructose-6-phosphate 1-phosphotransferase	1	1	1	1	1	2	3	5
2648348608	riboflavin synthase alpha chain	1	1	1	1	1	2	3	5
2648348618	hypothetical protein	1	1	1	1	1	2	3	5
2648348619	Winged helix DNA-binding domain-containing protein	1	1	1	1	1	2	3	5
2648348620	Nitroreductase family protein	1	1	1	1	1	2	3	5
2648348625	methionyl-tRNA formyltransferase	1	1	1	1	1	2	3	5
2648348644	ribonuclease R	1	1	1	1	1	2	3	5
2648348646	DNA mismatch repair protein MutS	1	1	1	1	1	2	3	5
2648348647	4-hydroxy-3-methylbut-2-en-1-yl diphosphate synthase	1	1	1	1	1	2	3	5
2648348648	5-(carboxyamino)imidazole ribonucleotide mutase	1	1	1	1	1	2	3	5
2648348649	glycine cleavage system H protein	1	1	1	1	1	2	3	5
2648348650	Uncharacterized protein YebE, UPF0316 family	1	1	1	1	1	2	3	5
2648348651	3-phosphoshikimate 1-carboxyvinyltransferase	1	1	1	1	1	2	3	5
2648348652	hypothetical protein	1	1	1	1	1	2	3	5
2648348653	lipoprotein-releasing system ATP-binding protein	1	1	1	1	1	2	3	5
2648348656	hypothetical protein	1	1	1	1	1	2	3	5
2648348660	Helicase conserved C-terminal domain-containing protein	1	1	1	1	1	2	3	5
2648348676	hypothetical protein	1	1	1	1	1	2	3	5
2648348683	3-oxoacyl-(acyl-carrier-protein) synthase	1	1	1	1	1	2	3	5
2648348684	undecaprenyl phosphate-alpha-L-ara4N flippase subunit ArnE	1	1	1	1	1	2	3	5
2648348688	glucosamine-6-phosphate deaminase	1	1	1	1	1	2	3	5
2648348689	trk system potassium uptake protein TrkH	1	1	1	1	1	2	3	5
2648348690	trk system potassium uptake protein TrkA	1	1	1	1	1	2	3	5
2648348691	1-deoxy-D-xylulose-5-phosphate synthase	1	1	1	1	1	2	3	5
2648348693	chorismate synthase	1	1	1	1	1	2	3	5
2648348694	chorismate synthase	1	1	1	1	1	2	3	5
2648348695	FKBP-type peptidyl-prolyl cis-trans isomerase SlyD	1	1	1	1	1	2	3	5
2648348696	preprotein translocase subunit SecG	1	1	1	1	1	2	3	5
2648348698	Lipopolysaccharide-assembly	1	1	1	1	1	2	3	5
2648348699	regulatory protein, Fis family	1	1	1	1	1	2	3	5
2648348701	Winged helix-turn-helix domain (DUF2582)	1	1	1	1	1	2	3	5
2648348702	GMP synthase (glutamine-hydrolysing)	1	1	1	1	1	2	3	5
2648348706	sodium/proton antiporter, NhaA family	1	1	1	1	1	2	3	5
2648348707	5-methylthioadenosine/S-adenosylhomocysteine deaminase	1	1	1	1	1	2	3	5
2648348711	ATP-dependent DNA helicase RecQ	1	1	1	1	1	2	3	5
2648348712	single-stranded-DNA-specific exonuclease	1	1	1	1	1	2	3	5
2648348715	hypothetical protein	1	1	1	1	1	2	3	5
2648348716	transaldolase	1	1	1	1	1	2	3	5
2648348717	ribonucrease Y	1	1	1	1	1	2	3	5
2648348718	cell division protein ZapA	1	1	1	1	1	2	3	5
2648348719	hypothetical protein	1	1	1	1	1	2	3	5
2648348720	ATP-dependent Clp protease ATP-binding subunit ClpB	1	1	1	1	1	2	3	5
2648348723	Lysophospholipase L1	1	1	1	1	1	2	3	5
2648348724	Lysophospholipase L1	1	1	1	1	1	2	3	5
2648348725	hypothetical protein	1	1	1	1	1	2	3	5
2648348726	K(+)-stimulated pyrophosphate-energized sodium pump	1	1	1	1	1	2	3	5
2648348731	Na+-transporting NADH:ubiquinone oxidoreductase subunit F	1	1	1	1	1	2	3	5
2648348732	Na+-transporting NADH:ubiquinone oxidoreductase subunit E	1	1	1	1	1	2	3	5
2648348734	Na+-transporting NADH:ubiquinone oxidoreductase subunit C	1	1	1	1	1	2	3	5
2648348735	Na+-transporting NADH:ubiquinone oxidoreductase subunit B	1	1	1	1	1	2	3	5
2648348736	Na+-transporting NADH:ubiquinone oxidoreductase subunit A	1	1	1	1	1	2	3	5
2648348737	phosphoesterase RecJ domain-containing protein	1	1	1	1	1	2	3	5
2648348738	chromate transporter	1	1	1	1	1	2	3	5
2648348739	chromate transporter	1	1	1	1	1	2	3	5
2648348740	membrane-bound lytic murein transglycosylase F	1	1	1	1	1	2	3	5
2648348741	23S rRNA (uracil1939-C5)-methyltransferase	1	1	1	1	1	2	3	5
2648348742	pyruvate phosphate dikinase	1	1	1	1	1	2	3	5
2648348743	N-terminal domain on NACHT_NTPase and P-loop NTPases	1	1	1	1	1	2	3	5
2648348744	tRNA(adenine34) deaminase	1	1	1	1	1	2	3	5
2648348745	hypothetical protein	1	1	1	1	1	2	3	5
2648348747	Holliday junction DNA helicase subunit RuvA	1	1	1	1	1	2	3	5
2648348748	cell surface protein SprA	1	1	1	1	1	2	3	5
2648348751	ATP-dependent Lon protease	1	1	1	1	1	2	3	5
2648348756	TPR repeat-containing protein	1	1	1	1	1	2	3	5
2648348757	DNA gyrase subunit A	1	1	1	1	1	2	3	5
2648348758	Protein of unknown function (DUF3298)	1	1	1	1	1	2	3	5
2648348759	16S rRNA m(7)G-527 methyltransferase	1	1	1	1	1	2	3	5
2648348760	Glyoxylase, beta-lactamase superfamily II	1	1	1	1	1	2	3	5
2648348761	glycine dehydrogenase	1	1	1	1	1	2	3	5
2648348763	hypothetical protein	1	1	1	1	1	2	3	5
2648348765	glutaminyl-tRNA synthetase	1	1	1	1	1	2	3	5
2648348767	putative membrane protein	1	1	1	1	1	2	3	5
2648348768	protein of unknown function (DUF4339)	1	1	1	1	1	2	3	5
2648348769	Protein of unknown function (DUF2752)	1	1	1	1	1	2	3	5
2648348772	GTP pyrophosphokinase	1	1	1	1	1	2	3	5
2648348773	haloacid dehalogenase superfamily, subfamily IA, variant 3 with third motif having DD or ED/haloacid dehalogenase superfamily, subfamily IA, variant 1 with third motif having Dx(3-4)D or Dx(3-4)E	1	1	1	1	1	2	3	5
2648348777	NAD+ synthase (glutamine-hydrolysing)	1	1	1	1	1	2	3	5
2648348778	aspartate-ammonia ligase	1	1	1	1	1	2	3	5
2648348783	transcription elongation factor GreA	1	1	1	1	1	2	3	5
2648348784	histidine triad (HIT) family protein	1	1	1	1	1	2	3	5
2648348785	hypothetical protein	1	1	1	1	1	2	3	5
2648348786	Enoyl-[acyl-carrier-protein] reductase [NADH]	1	1	1	1	1	2	3	5
2648348789	ATP-binding cassette, subfamily F, member 3	1	1	1	1	1	2	3	5
2648348791	phosphoribosylformylglycinamidine synthase	1	1	1	1	1	2	3	5
2648348793	hypothetical protein	1	1	1	1	1	2	3	5
2648348794	topoisomerase-4 subunit B	1	1	1	1	1	2	3	5
2648348795	Phosphopantetheine adenylyltransferase	1	1	1	1	1	2	3	5
2648348796	C-terminal processing peptidase-3. Serine peptidase. MEROPS family S41A	1	1	1	1	1	2	3	5
2648348797	protein of unknown function (DUF4290)	1	1	1	1	1	2	3	5
2648348801	1-deoxy-D-xylulose 5-phosphate reductoisomerase	1	1	1	1	1	2	3	5
2648348802	regulator of sigma E protease	1	1	1	1	1	2	3	5
2648348803	PepSY-associated TM region	1	1	1	1	1	2	3	5
2648348805	sirohydrochlorin cobaltochelatase	1	1	1	1	1	2	3	5
2648348806	PepSY-associated TM region	1	1	1	1	1	2	3	5
2648348807	hypothetical protein	1	1	1	1	1	2	3	5
2648348808	Outer membrane receptor proteins, mostly Fe transport	1	1	1	1	1	2	3	5
2648348810	iron complex outermembrane recepter protein	1	1	1	1	1	2	3	5
2648348812	adenosylhomocysteinase	1	1	1	1	1	2	3	5
2648348813	thymidylate synthase	1	1	1	1	1	2	3	5
2648348814	dihydrofolate reductase	1	1	1	1	1	2	3	5
2648348815	Protein of unknown function (DUF2851)	1	1	1	1	1	2	3	5
2648348817	signal peptidase I	1	1	1	1	1	2	3	5
2648348818	signal peptidase I	1	1	1	1	1	2	3	5
2648348819	dihydrodipicolinate reductase	1	1	1	1	1	2	3	5
2648348824	ABC-2 type transport system ATP-binding protein	1	1	1	1	1	2	3	5
2648348825	ABC-type multidrug transport system, ATPase component	1	1	1	1	1	2	3	5
2648348829	acetyl-CoA synthetase	1	1	1	1	1	2	3	5
2648348830	Cupin domain-containing protein	1	1	1	1	1	2	3	5
2648348831	hypothetical protein	1	1	1	1	1	2	3	5
2648348832	dephospho-CoA kinase	1	1	1	1	1	2	3	5
2648348833	YbbR-like protein	1	1	1	1	1	2	3	5
2648348834	preprotein translocase subunit YajC	1	1	1	1	1	2	3	5
2648348835	NusB antitermination factor	1	1	1	1	1	2	3	5
2648348849	cysteinyl-tRNA synthetase	1	1	1	1	1	2	3	5
2648348851	large subunit ribosomal protein L19	1	1	1	1	1	2	3	5
2648348852	transcription-repair coupling factor (superfamily II helicase)	1	1	1	1	1	2	3	5
2648348855	serine/threonine protein kinase	1	1	1	1	1	2	3	5
2648348856	hypothetical protein	1	1	1	1	1	2	3	5
2648348857	Kelch motif-containing protein	1	1	1	1	1	2	3	5
2648348862	deoxyribose-phosphate aldolase	1	1	1	1	1	2	3	5
2648348863	NTP pyrophosphatase, house-cleaning of non-canonical NTPs	1	1	1	1	1	2	3	5
2648348864	D-tyrosyl-tRNA(Tyr) deacylase	1	1	1	1	1	2	3	5
2648348865	Excinuclease ABC subunit C	1	1	1	1	1	2	3	5
2648348866	tRNA uridine 5-carboxymethylaminomethyl modification enzyme	1	1	1	1	1	2	3	5
2648348870	Predicted PurR-regulated permease PerM	1	1	1	1	1	2	3	5
2648348871	methylmalonyl-CoA epimerase	1	1	1	1	1	2	3	5
2648348872	Acetyl-CoA carboxylase, carboxyltransferase component	1	1	1	1	1	2	3	5
2648348873	Na+-transporting methylmalonyl-CoA/oxaloacetate decarboxylase, gamma subunit	1	1	1	1	1	2	3	5
2648348874	Biotin-requiring enzyme	1	1	1	1	1	2	3	5
2648348875	oxaloacetate decarboxylase, beta subunit	1	1	1	1	1	2	3	5
2648348882	Sugar or nucleoside kinase, ribokinase family	1	1	1	1	1	2	3	5
2648348883	carboxyl-terminal processing protease	1	1	1	1	1	2	3	5
2648348884	NAD-dependent deacetylase	1	1	1	1	1	2	3	5
2648348885	3-dehydroquinate dehydratase	1	1	1	1	1	2	3	5
2648348886	integrase/recombinase XerD	1	1	1	1	1	2	3	5
2648348890	Membrane protein involved in the export of O-antigen and teichoic acid	1	1	1	1	1	2	3	5
2648348891	riboflavin kinase / FMN adenylyltransferase	1	1	1	1	1	2	3	5
2648348897	Polyketide cyclase / dehydrase and lipid transport	1	1	1	1	1	2	3	5
2648348898	orotate phosphoribosyltransferase	1	1	1	1	1	2	3	5
2648348899	DNA-binding response regulator, NarL/FixJ family, contains REC and HTH domains	1	1	1	1	1	2	3	5
2648348900	regulator of cell morphogenesis and NO signaling	1	1	1	1	1	2	3	5
2648348901	Uracil-DNA glycosylase	1	1	1	1	1	2	3	5
2648348902	lipoyl(octanoyl) transferase	1	1	1	1	1	2	3	5
2648348903	monofunctional biosynthetic peptidoglycan transglycosylase	1	1	1	1	1	2	3	5
2648348904	protein of unknown function (DUF4293)	1	1	1	1	1	2	3	5
2648348905	DNA-directed RNA polymerase, subunit K/omega	1	1	1	1	1	2	3	5
2648348906	Beta-barrel assembly machine subunit BamD	1	1	1	1	1	2	3	5
2648348907	AspT/YidE/YbjL antiporter duplication domain-containing protein	1	1	1	1	1	2	3	5
2648348910	malate dehydrogenase	1	1	1	1	1	2	3	5
2648348913	23S rRNA (pseudouridine1915-N3)-methyltransferase	1	1	1	1	1	2	3	5
2648348915	putative colanic acid biosysnthesis UDP-glucose lipid carrier transferase	1	1	1	1	1	2	3	5
2648348916	putative holliday junction resolvase	1	1	1	1	1	2	3	5
2648348917	peptide deformylase	1	1	1	1	1	2	3	5
2648348918	Tetratricopeptide repeat-containing protein	1	1	1	1	1	2	3	5
2648348920	2-oxoglutarate ferredoxin oxidoreductase subunit gamma	1	1	1	1	1	2	3	5
2648348921	2-oxoglutarate ferredoxin oxidoreductase subunit beta	1	1	1	1	1	2	3	5
2648348922	hypothetical protein	1	1	1	1	1	2	3	5
2648348923	2-oxoglutarate ferredoxin oxidoreductase subunit alpha	1	1	1	1	1	2	3	5
2648348925	Transglycosylase SLT domain-containing protein	1	1	1	1	1	2	3	5
2648348926	excinuclease ABC subunit A	1	1	1	1	1	2	3	5
2648348928	hypothetical protein	1	1	1	1	1	2	3	5
2648348929	uncharacterized protein, YigZ family	1	1	1	1	1	2	3	5
2648348933	DNA gyrase subunit B	1	1	1	1	1	2	3	5
2648348941	hypothetical protein	1	1	1	1	1	2	3	5
2648348943	lipoprotein-releasing system permease protein	1	1	1	1	1	2	3	5
2648348944	aspartate aminotransferase	1	1	1	1	1	2	3	5
2648348945	Peroxiredoxin	1	1	1	1	1	2	3	5
2648348946	Xaa-Pro aminopeptidase	1	1	1	1	1	2	3	5
2648348947	prolyl oligopeptidase Serine peptidase. MEROPS family S09A	1	1	1	1	1	2	3	5
2648348948	UDPglucose 6-dehydrogenase	1	1	1	1	1	2	3	5
2648348949	NlpE N-terminal domain-containing protein	1	1	1	1	1	2	3	5
2648348950	Peptidase family C25	1	1	1	1	1	2	3	5
2648348953	redox-sensing transcriptional repressor	1	1	1	1	1	2	3	5
2648348954	Acyltransferase	1	1	1	1	1	2	3	5
2648348955	D-alanine-D-alanine ligase	1	1	1	1	1	2	3	5
2648348956	23S rRNA pseudouridine1911/1915/1917 synthase	1	1	1	1	1	2	3	5
2648348957	PASTA domain-containing protein	1	1	1	1	1	2	3	5
2648348958	LSU ribosomal protein L34P	1	1	1	1	1	2	3	5
2648348964	thiamine diphosphokinase	1	1	1	1	1	2	3	5
2648348965	MFS transporter, NHS family, nucleoside permease/MFS transporter, NHS family, xanthosine permease	1	1	1	1	1	2	3	5
2648348967	small subunit ribosomal protein S15	1	1	1	1	1	2	3	5
2648348968	GTP-binding protein	1	1	1	1	1	2	3	5
2648348969	tRNA-specific 2-thiouridylase	1	1	1	1	1	2	3	5
2648348970	membrane protein YqaA, SNARE-associated domain	1	1	1	1	1	2	3	5
2648348971	hypothetical protein	1	1	1	1	1	2	3	5
2648348972	phosphoribosylamine--glycine ligase	1	1	1	1	1	2	3	5
2648348975	ABC-2 type transport system permease protein	1	1	1	1	1	2	3	5
2648348976	ABC-2 type transport system ATP-binding protein	1	1	1	1	1	2	3	5
2648348978	DNA primase	1	1	1	1	1	2	3	5
2648348979	ribosome biogenesis GTPase	1	1	1	1	1	2	3	5
2648348980	ribosome recycling factor	1	1	1	1	1	2	3	5
2648348981	uridylate kinase	1	1	1	1	1	2	3	5
2648348984	Uncharacterized membrane-anchored protein YitT, contains DUF161 and DUF2179 domains	1	1	1	1	1	2	3	5
2648348985	leucyl-tRNA synthetase	1	1	1	1	1	2	3	5
2648348986	tryptophan synthase beta chain	1	1	1	1	1	2	3	5
2648348988	Exodeoxyribonuclease VII large subunit	1	1	1	1	1	2	3	5
2648348989	Exodeoxyribonuclease VII small subunit	1	1	1	1	1	2	3	5
2648348990	2-C-methyl-D-erythritol 4-phosphate cytidylyltransferase	1	1	1	1	1	2	3	5
2648348992	Glycosyltransferase involved in cell wall bisynthesis	1	1	1	1	1	2	3	5
2648348998	UDP-N-acetyl-D-galactosamine dehydrogenase	1	1	1	1	1	2	3	5
2648349008	Predicted dehydrogenase	1	1	1	1	1	2	3	5
2648349020	4-amino-4-deoxy-L-arabinose transferase	1	1	1	1	1	2	3	5
2648349021	lipopolysaccharide export system permease protein	1	1	1	1	1	2	3	5
2648349022	tRNA-guanine transglycosylase	1	1	1	1	1	2	3	5
2648349025	endothelin-converting enzyme Metallo peptidase. MEROPS family M13	1	1	1	1	1	2	3	5
2648349028	5-formyltetrahydrofolate cyclo-ligase	1	1	1	1	1	2	3	5
2648349029	carboxyl-terminal processing protease	1	1	1	1	1	2	3	5
2648349030	dCMP deaminase	1	1	1	1	1	2	3	5
2648349032	Protein of unknown function (DUF3078)	1	1	1	1	1	2	3	5
2648349033	zinc protease	1	1	1	1	1	2	3	5
2648349034	magnesium chelatase family protein	1	1	1	1	1	2	3	5
2648349036	magnesium transporter	1	1	1	1	1	2	3	5
2648349037	16S rRNA (adenine1518-N6/adenine1519-N6)-dimethyltransferase	1	1	1	1	1	2	3	5
2648349038	hypothetical protein	1	1	1	1	1	2	3	5
2648349039	Protein of unknown function (DUF1573)	1	1	1	1	1	2	3	5
2648349041	methylmalonyl-CoA mutase metallochaperone MeaB	1	1	1	1	1	2	3	5
2648349042	protein of unknown function (DUF4625)	1	1	1	1	1	2	3	5
2648349043	iron complex outermembrane recepter protein	1	1	1	1	1	2	3	5
2648349045	precorrin-2/cobalt-factor-2 C20-methyltransferase	1	1	1	1	1	2	3	5
2648349046	ADP-heptose:LPS heptosyltransferase	1	1	1	1	1	2	3	5
2648349047	formyltetrahydrofolate-dependent phosphoribosylglycinamide formyltransferase	1	1	1	1	1	2	3	5
2648349048	acyl carrier protein	1	1	1	1	1	2	3	5
2648349049	3-oxoacyl-[acyl-carrier-protein] synthase II	1	1	1	1	1	2	3	5
2648349050	RNAse III	1	1	1	1	1	2	3	5
2648349052	periplasmic chaperone for outer membrane proteins Skp	1	1	1	1	1	2	3	5
2648349053	Beta-barrel assembly machine subunit BamA	1	1	1	1	1	2	3	5
2648349054	undecaprenyl diphosphate synthase	1	1	1	1	1	2	3	5
2648349055	hypothetical protein	1	1	1	1	1	2	3	5
2648349057	cytochrome bd-I ubiquinol oxidase subunit 2 apoprotein	1	1	1	1	1	2	3	5
2648349058	cytochrome bd-I ubiquinol oxidase subunit 1 apoprotein	1	1	1	1	1	2	3	5
2648349059	protein of unknown function (DUF4492)	1	1	1	1	1	2	3	5
2648349063	Transglutaminase-like superfamily protein	1	1	1	1	1	2	3	5
2648349065	penicillin-binding protein 1A	1	1	1	1	1	2	3	5
2648349067	[acyl-carrier-protein] S-malonyltransferase	1	1	1	1	1	2	3	5
2648349068	protein of unknown function (DUF5063)	1	1	1	1	1	2	3	5
2648349069	3'-5' exonuclease	1	1	1	1	1	2	3	5
2648349070	23S rRNA (cytosine1962-C5)-methyltransferase	1	1	1	1	1	2	3	5
2648349071	maltose O-acetyltransferase	1	1	1	1	1	2	3	5
2648349074	phenylalanyl-tRNA synthetase beta subunit	1	1	1	1	1	2	3	5
2648349075	Lipocalin-like domain-containing protein	1	1	1	1	1	2	3	5
2648349076	TIGR00159 family protein	1	1	1	1	1	2	3	5
2648349077	dihydropteroate synthase	1	1	1	1	1	2	3	5
2648349081	6-phosphogluconate dehydrogenase	1	1	1	1	1	2	3	5
2648349086	SSU ribosomal protein S12P methylthiotransferase	1	1	1	1	1	2	3	5
2648349087	signal recognition particle-docking protein FtsY	1	1	1	1	1	2	3	5
2648349089	DNA processing protein	1	1	1	1	1	2	3	5
2648349092	protein of unknown function (DUF3858)	1	1	1	1	1	2	3	5
2648349093	protein of unknown function (DUF3858)	1	1	1	1	1	2	3	5
2648349095	hypothetical protein	1	1	1	1	1	2	3	5
2648349096	UDP-N-acetylmuramoyl-tripeptide--D-alanyl-D-alanine ligase	1	1	1	1	1	2	3	5
2648349098	MutS domain III	1	1	1	1	1	2	3	5
2648349099	hypothetical protein	1	1	1	1	1	2	3	5
2648349101	carboxynorspermidine decarboxylase	1	1	1	1	1	2	3	5
2648349102	DNA helicase-2 / ATP-dependent DNA helicase PcrA	1	1	1	1	1	2	3	5
2648349103	dihydrolipoamide dehydrogenase	1	1	1	1	1	2	3	5
2648349104	O-acetylhomoserine sulfhydrylase	1	1	1	1	1	2	3	5
2648349105	inner membrane protein	1	1	1	1	1	2	3	5
2648349107	phosphate starvation-inducible protein PhoH	1	1	1	1	1	2	3	5
2648349108	phosphoribosylaminoimidazole-succinocarboxamide synthase	1	1	1	1	1	2	3	5
2648349109	demethylmenaquinone methyltransferase / 2-methoxy-6-polyprenyl-1,4-benzoquinol methylase	1	1	1	1	1	2	3	5
2648349162	4-hydroxybutyrate CoA-transferase	1	1	1	1	1	2	3	5
2648349167	Site-specific recombinase XerD	1	1	1	1	1	2	3	5
2648349168	Site-specific recombinase XerD	1	1	1	1	1	2	3	5
2648349170	MoxR-like ATPase	1	1	1	1	1	2	3	5
2648349171	Protein of unknown function DUF58	1	1	1	1	1	2	3	5
2648349172	hypothetical protein	1	1	1	1	1	2	3	5
2648349173	Ca-activated chloride channel family protein	1	1	1	1	1	2	3	5
2648349174	Ca-activated chloride channel family protein	1	1	1	1	1	2	3	5
2648349175	TPR repeat-containing protein	1	1	1	1	1	2	3	5
2648349176	Oxygen tolerance	1	1	1	1	1	2	3	5
2648349177	SH3 domain-containing protein	1	1	1	1	1	2	3	5
2648349178	undecaprenyl-diphosphatase	1	1	1	1	1	2	3	5
2648349179	DNA polymerase III, delta subunit	1	1	1	1	1	2	3	5
2648349180	AMP nucleosidase	1	1	1	1	1	2	3	5
2648349183	Protein of unknown function (DUF1266)	1	1	1	1	1	2	3	5
2648349184	DNA-binding transcriptional response regulator, NtrC family, contains REC, AAA-type ATPase, and a Fis-type DNA-binding domains	1	1	1	1	1	2	3	5
2648349185	Putative DNA-binding domain-containing protein	1	1	1	1	1	2	3	5
2648349188	Kef-type K+ transport system, membrane component KefB	1	1	1	1	1	2	3	5
2648349189	Glycosyltransferase involved in cell wall bisynthesis	1	1	1	1	1	2	3	5
2648349190	hypothetical protein	1	1	1	1	1	2	3	5
2648349191	hypothetical protein	1	1	1	1	1	2	3	5
2648349192	Tetratricopeptide repeat-containing protein	1	1	1	1	1	2	3	5
2648349193	hypothetical protein	1	1	1	1	1	2	3	5
2648349200	Smr domain-containing protein	1	1	1	1	1	2	3	5
2648349201	adenylate cyclase	1	1	1	1	1	2	3	5
2648349202	Acyltransferase	1	1	1	1	1	2	3	5
2648349203	CDP-alcohol phosphatidyltransferase	1	1	1	1	1	2	3	5
2648349204	3-oxoacyl-[acyl-carrier protein] reductase	1	1	1	1	1	2	3	5
2648349205	choline-phosphate cytidylyltransferase/glycerol-3-phosphate cytidylyltransferase	1	1	1	1	1	2	3	5
2648349206	4-hydroxythreonine-4-phosphate dehydrogenase	1	1	1	1	1	2	3	5
2648349207	protein of unknown function (DUF4837)	1	1	1	1	1	2	3	5
2648349209	23S rRNA m(2)A-2503 methyltransferase	1	1	1	1	1	2	3	5
2648349210	Tetratricopeptide repeat-containing protein	1	1	1	1	1	2	3	5
2648349211	hypothetical protein	1	1	1	1	1	2	3	5
2648349213	hypothetical protein	1	1	1	1	1	2	3	5
2648349216	hypothetical protein	1	1	1	1	1	2	3	5
2648349217	Agmatine/peptidylarginine deiminase	1	1	1	1	1	2	3	5
2648349218	N-carbamoylputrescine amidase	1	1	1	1	1	2	3	5
2648349219	hypothetical protein	1	1	1	1	1	2	3	5
2648349220	dinuclear metal center protein, YbgI/SA1388 family	1	1	1	1	1	2	3	5
2648349221	aspartyl-tRNA synthetase	1	1	1	1	1	2	3	5
2648349222	L-proline dehydrogenase	1	1	1	1	1	2	3	5
2648349223	G:T/U-mismatch repair DNA glycosylase	1	1	1	1	1	2	3	5
2648349225	Phage integrase family protein	1	1	1	1	1	2	3	5
2648349230	5'-nucleotidase	1	1	1	1	1	2	3	5
2648349231	Protein of unknown function (DUF1625)	1	1	1	1	1	2	3	5
2648349233	thiamine biosynthesis lipoprotein	1	1	1	1	1	2	3	5
2648349235	Nitroreductase	1	1	1	1	1	2	3	5
2648349236	Predicted oxidoreductase, contains short-chain dehydrogenase (SDR) and DUF2520 domains	1	1	1	1	1	2	3	5
2648349237	3-deoxy-D-manno-octulosonate 8-phosphate phosphatase (KDO 8-P phosphatase)	1	1	1	1	1	2	3	5
2648349238	bacterial peptide chain release factor 2 (bRF-2)	1	1	1	1	1	2	3	5
2648349239	conserved hypothetical protein	1	1	1	1	1	2	3	5
2648349240	Outer membrane receptor proteins, mostly Fe transport	1	1	1	1	1	2	3	5
2648349243	GH3 auxin-responsive promoter	1	1	1	1	1	2	3	5
2648349244	hypothetical protein	1	1	1	1	1	2	3	5
2648349245	glycyl-tRNA synthetase	1	1	1	1	1	2	3	5
2648349246	peptidylprolyl isomerase/FKBP-type peptidyl-prolyl cis-trans isomerase FklB	1	1	1	1	1	2	3	5
2648349248	Membrane protein involved in the export of O-antigen and teichoic acid	1	1	1	1	1	2	3	5
2648349249	TIGR00341 family protein	1	1	1	1	1	2	3	5
2648349250	Peptidase S46	1	1	1	1	1	2	3	5
2648349251	Glycosyltransferase, GT2 family	1	1	1	1	1	2	3	5
2648349253	tricorn protease	1	1	1	1	1	2	3	5
2648349254	Prephenate dehydrogenase	1	1	1	1	1	2	3	5
2648349255	3-deoxy-D-arabinoheptulosonate-7-phosphate synthase	1	1	1	1	1	2	3	5
2648349256	hypothetical protein	1	1	1	1	1	2	3	5
2648349257	prephenate dehydratase	1	1	1	1	1	2	3	5
2648349259	hypothetical protein	1	1	1	1	1	2	3	5
2648349260	Acetyltransferase (GNAT) domain-containing protein	1	1	1	1	1	2	3	5
2648349261	RecA protein	1	1	1	1	1	2	3	5
2648349262	peroxiredoxin Q/BCP	1	1	1	1	1	2	3	5
2648349263	carboxynorspermidine dehydrogenase	1	1	1	1	1	2	3	5
2648349266	ATP:cob(I)alamin adenosyltransferase	1	1	1	1	1	2	3	5
2648349273	precorrin-3B C17-methyltransferase	1	1	1	1	1	2	3	5
2648349274	precorrin-6Y C5,15-methyltransferase (decarboxylating)	1	1	1	1	1	2	3	5
2648349275	precorrin-4 C11-methyltransferase	1	1	1	1	1	2	3	5
2648349276	cobalt-precorrin-5B (C1)-methyltransferase	1	1	1	1	1	2	3	5
2648349278	acetyltransferase	1	1	1	1	1	2	3	5
2648349279	aspartate aminotransferase	1	1	1	1	1	2	3	5
2648349280	3,4-dihydroxy 2-butanone 4-phosphate synthase / GTP cyclohydrolase II	1	1	1	1	1	2	3	5
2648349281	lipopolysaccharide export system permease protein	1	1	1	1	1	2	3	5
2648349284	N-acetylmuramic acid 6-phosphate etherase	1	1	1	1	1	2	3	5
2648349285	hypothetical protein	1	1	1	1	1	2	3	5
2648349286	chaperonin GroES	1	1	1	1	1	2	3	5
2648349287	chaperonin GroEL	1	1	1	1	1	2	3	5
2648349288	Peroxiredoxin	1	1	1	1	1	2	3	5
2648349289	hypothetical protein	1	1	1	1	1	2	3	5
2648349290	putative ABC transport system ATP-binding protein	1	1	1	1	1	2	3	5
2648349291	putative ABC transport system permease protein	1	1	1	1	1	2	3	5
2648349292	putative ABC transport system permease protein	1	1	1	1	1	2	3	5
2648349293	HlyD family secretion protein	1	1	1	1	1	2	3	5
2648349294	outer membrane protein	1	1	1	1	1	2	3	5
2648349298	hypothetical protein	1	1	1	1	1	2	3	5
2648349306	Glycosyltransferase involved in cell wall bisynthesis	1	1	1	1	1	2	3	5
2648349307	Putative flippase GtrA (transmembrane translocase of bactoprenol-linked glucose)	1	1	1	1	1	2	3	5
2648349309	3-oxoacyl-[acyl-carrier-protein] synthase-1	1	1	1	1	1	2	3	5
2648349310	ABC-2 type transport system permease protein	1	1	1	1	1	2	3	5
2648349311	ABC-2 type transport system ATP-binding protein	1	1	1	1	1	2	3	5
2648349312	Butirosin biosynthesis protein H, N-terminal	1	1	1	1	1	2	3	5
2648349313	hypothetical protein	1	1	1	1	1	2	3	5
2648349316	Radical SAM superfamily enzyme YgiQ, UPF0313 family	1	1	1	1	1	2	3	5
2648349319	Outer membrane receptor proteins, mostly Fe transport	1	1	1	1	1	2	3	5
2648349321	hypothetical protein	1	1	1	1	1	2	3	5
2648349339	hypothetical protein	1	1	1	1	1	2	3	5
2648349340	Ig-like domain (group 2)	1	1	1	1	1	2	3	5
2648349347	serpin B	1	1	1	1	1	2	3	5
2648349348	membrane protein	1	1	1	1	1	2	3	5
2648349350	hypothetical protein	1	1	1	1	1	2	3	5
2648349351	Septum formation initiator	1	1	1	1	1	2	3	5
2648349354	phenylacetate-CoA ligase	1	1	1	1	1	2	3	5
2648349356	Tetratricopeptide repeat-containing protein	1	1	1	1	1	2	3	5
2648349358	iron complex transport system ATP-binding protein	1	1	1	1	1	2	3	5
2648349359	iron complex transport system permease protein	1	1	1	1	1	2	3	5
2648349360	iron complex transport system substrate-binding protein	1	1	1	1	1	2	3	5
2648349361	hypothetical protein	1	1	1	1	1	2	3	5
2648349362	GTP-binding protein	1	1	1	1	1	2	3	5
2648349364	Conjugative transposon protein TraO	1	1	1	1	1	2	3	5
2648349365	protein of unknown function (DUF4138)	1	1	1	1	1	2	3	5
2648349366	hypothetical protein	1	1	1	1	1	2	3	5
2648349369	Bacteroides conjugative transposon TraK protein	1	1	1	1	1	2	3	5
2648349370	Homologue of TraJ conjugative transposon	1	1	1	1	1	2	3	5
2648349372	hypothetical protein	1	1	1	1	1	2	3	5
2648349373	Bacteroides conjugation system ATPase, TraG family	1	1	1	1	1	2	3	5
2648349374	protein of unknown function (DUF4133)	1	1	1	1	1	2	3	5
2648349375	protein of unknown function (DUF4134)	1	1	1	1	1	2	3	5
2648349381	Flp pilus assembly protein TadD, contains TPR repeats	1	1	1	1	1	2	3	5
2648349387	Tricorn protease C1 domain-containing protein	1	1	1	1	1	2	3	5
2648349389	LysM domain-containing protein	1	1	1	1	1	2	3	5
2648349390	protein of unknown function (DUF1599)	1	1	1	1	1	2	3	5
2648349391	DoxX protein	1	1	1	1	1	2	3	5
2648349392	triosephosphate isomerase	1	1	1	1	1	2	3	5
2648349393	Sporulation related domain-containing protein	1	1	1	1	1	2	3	5
2648349394	GTP cyclohydrolase I	1	1	1	1	1	2	3	5
2648349395	hypothetical protein	1	1	1	1	1	2	3	5
2648349396	LSU ribosomal protein L25P	1	1	1	1	1	2	3	5
2648349397	peptidyl-tRNA hydrolase, PTH1 family	1	1	1	1	1	2	3	5
2648349398	heat shock protein Hsp15	1	1	1	1	1	2	3	5
2648349402	LSU ribosomal protein L31P	1	1	1	1	1	2	3	5
2648349405	outer membrane protein	1	1	1	1	1	2	3	5
2648349406	HlyD family secretion protein	1	1	1	1	1	2	3	5
2648349409	putative ABC transport system ATP-binding protein	1	1	1	1	1	2	3	5
2648349410	putative ABC transport system permease protein	1	1	1	1	1	2	3	5
2648349415	Uncharacterized conserved protein YbbC, DUF1343 family	1	1	1	1	1	2	3	5
2648349416	phosphoglycolate phosphatase	1	1	1	1	1	2	3	5
2648349418	4-hydroxybutyrate CoA-transferase	1	1	1	1	1	2	3	5
2648349419	CDP-diacylglycerol---serine O-phosphatidyltransferase	1	1	1	1	1	2	3	5
2648349420	phosphatidylserine decarboxylase	1	1	1	1	1	2	3	5
2648349421	ATP-dependent exoDNAse (exonuclease V) beta subunit (contains helicase and exonuclease domains)	1	1	1	1	1	2	3	5
2648349422	translation initiation factor 1	1	1	1	1	1	2	3	5
2648349424	4-diphosphocytidyl-2-C-methyl-D-erythritol kinase	1	1	1	1	1	2	3	5
2648349425	Superfamily II DNA and RNA helicase	1	1	1	1	1	2	3	5
2648349429	exodeoxyribonuclease-5	1	1	1	1	1	2	3	5
2648349430	hypothetical protein	1	1	1	1	1	2	3	5
2648349432	16S rRNA (guanine(966)-N(2))-methyltransferase RsmD	1	1	1	1	1	2	3	5
2648349434	Sporulation related domain-containing protein	1	1	1	1	1	2	3	5
2648349436	branched-chain amino acid aminotransferase	1	1	1	1	1	2	3	5
2648349439	PDZ domain (Also known as DHR or GLGF)	1	1	1	1	1	2	3	5
2648349440	DNA mismatch repair protein MutS2	1	1	1	1	1	2	3	5
2648349441	Peptidase family M48	1	1	1	1	1	2	3	5
2648349443	DNA replication and repair protein RadA	1	1	1	1	1	2	3	5
2648349445	hypothetical protein	1	1	1	1	1	2	3	5
2648349446	oxygen-independent coproporphyrinogen-3 oxidase	1	1	1	1	1	2	3	5
2648349447	translation elongation factor 2 (EF-2/EF-G)	1	1	1	1	1	2	3	5
2648349449	hypothetical protein	1	1	1	1	1	2	3	5
2648349450	Outer membrane protein transport protein (OMPP1/FadL/TodX)	1	1	1	1	1	2	3	5
2648349451	RNA polymerase sigma-70 factor, ECF subfamily	1	1	1	1	1	2	3	5
2648349453	16S rRNA C967 or C1407 C5-methylase, RsmB/RsmF family	1	1	1	1	1	2	3	5
2648349454	aspartate semialdehyde dehydrogenase	1	1	1	1	1	2	3	5
2648349456	homoserine O-succinyltransferase	1	1	1	1	1	2	3	5
2648349457	putative protease	1	1	1	1	1	2	3	5
2648349458	2-amino-3-ketobutyrate coenzyme A ligase	1	1	1	1	1	2	3	5
2648349459	hypothetical protein	1	1	1	1	1	2	3	5
2648349461	hypothetical protein	1	1	1	1	1	2	3	5
2648349462	2-C-methyl-D-erythritol 2,4-cyclodiphosphate synthase	1	1	1	1	1	2	3	5
2648349463	DNA replication and repair protein RecO	1	1	1	1	1	2	3	5
2648349464	superoxide dismutase, Fe-Mn family	1	1	1	1	1	2	3	5
2648349466	diaminopimelate dehydrogenase	1	1	1	1	1	2	3	5
2648349467	prolipoprotein diacylglyceryl transferase	1	1	1	1	1	2	3	5
2648349468	Flavorubredoxin	1	1	1	1	1	2	3	5
2648349469	glucosamine-6-phosphate deaminase	1	1	1	1	1	2	3	5
2648349470	NAD+ kinase	1	1	1	1	1	2	3	5
2648349471	pyridoxine 5'-phosphate synthase	1	1	1	1	1	2	3	5
2648349472	outer membrane transport energization protein ExbB	1	1	1	1	1	2	3	5
2648349473	biopolymer transport protein ExbD	1	1	1	1	1	2	3	5
2648349474	TolA protein	1	1	1	1	1	2	3	5
2648349475	4-methyl-5(b-hydroxyethyl)-thiazole monophosphate biosynthesis	1	1	1	1	1	2	3	5
2648349500	Phosphoglycerol transferase MdoB	1	1	1	1	1	2	3	5
2648349501	hypothetical protein	1	1	1	1	1	2	3	5
2648349502	tyrosyl-tRNA synthetase	1	1	1	1	1	2	3	5
2648349511	mutator mutT protein	1	1	1	1	1	2	3	5
2648349512	electron transport complex protein RnfA	1	1	1	1	1	2	3	5
2648349513	electron transport complex protein RnfE	1	1	1	1	1	2	3	5
2648349514	electron transport complex protein RnfG	1	1	1	1	1	2	3	5
2648349515	electron transport complex protein RnfD	1	1	1	1	1	2	3	5
2648349516	electron transport complex protein RnfC	1	1	1	1	1	2	3	5
2648349517	Na+-translocating ferredoxin:NAD+ oxidoreductase RNF, RnfB subunit	1	1	1	1	1	2	3	5
2648349518	positive regulator of sigma(E), RseC/MucC	1	1	1	1	1	2	3	5
2648349537	cation:H+ antiporter	1	1	1	1	1	2	3	5
2648349538	DNA-binding transcriptional regulator, MerR family	1	1	1	1	1	2	3	5
2648349539	Murein DD-endopeptidase MepM and murein hydrolase activator NlpD, contain LysM domain	1	1	1	1	1	2	3	5
2648349540	alanyl-tRNA synthetase	1	1	1	1	1	2	3	5
2648349541	3-dehydroquinate synthase	1	1	1	1	1	2	3	5
2648349565	Glycosyl-hydrolase 97 C-terminal, oligomerisation	1	1	1	1	1	2	3	5
2648349566	iron complex outermembrane recepter protein	1	1	1	1	1	2	3	5
2648349567	hypothetical protein	1	1	1	1	1	2	3	5
2648349568	Starch-binding associating with outer membrane	1	1	1	1	1	2	3	5
2648349569	SusE outer membrane protein	1	1	1	1	1	2	3	5
2648349570	ATP-dependent Clp protease ATP-binding subunit ClpC	1	1	1	1	1	2	3	5
2648349572	competence/damage-inducible protein cinA	1	1	1	1	1	2	3	5
2648349576	PAS fold	1	1	1	1	1	2	3	5
2648349577	methylated-DNA-[protein]-cysteine S-methyltransferase	1	1	1	1	1	2	3	5
2648349578	putative transcriptional regulator	1	1	1	1	1	2	3	5
2648349580	NTE family protein	1	1	1	1	1	2	3	5
2648349581	DNA-binding protein HU-beta	1	1	1	1	1	2	3	5
2648349582	Membrane associated serine protease, rhomboid family	1	1	1	1	1	2	3	5
2648349583	Membrane associated serine protease, rhomboid family	1	1	1	1	1	2	3	5
2648349584	Endonuclease/Exonuclease/phosphatase family protein	1	1	1	1	1	2	3	5
2648349586	protein of unknown function (DUF4301)	1	1	1	1	1	2	3	5
2648349587	methionyl-tRNA synthetase	1	1	1	1	1	2	3	5
2648349588	dTDP-4-amino-4,6-dideoxygalactose transaminase	1	1	1	1	1	2	3	5
2648349590	Protein of unknown function (DUF3109)	1	1	1	1	1	2	3	5
2648349591	aspartate kinase	1	1	1	1	1	2	3	5
2648349592	hypothetical protein	1	1	1	1	1	2	3	5
2648349594	phosphomannomutase	1	1	1	1	1	2	3	5
2648349595	SpoU rRNA Methylase family protein	1	1	1	1	1	2	3	5
2648349596	protein of unknown function (DUF4294)	1	1	1	1	1	2	3	5
2648349597	peptidyl-prolyl cis-trans isomerase B (cyclophilin B)	1	1	1	1	1	2	3	5
2648349598	dTDP-glucose pyrophosphorylase	1	1	1	1	1	2	3	5
2648349600	Uncharacterized lipoprotein YddW, UPF0748 family	1	1	1	1	1	2	3	5
2648349601	thioredoxin reductase (NADPH)	1	1	1	1	1	2	3	5
2648349602	Outer membrane lipoprotein carrier protein LolA	1	1	1	1	1	2	3	5
2648349603	DNA segregation ATPase FtsK/SpoIIIE, S-DNA-T family	1	1	1	1	1	2	3	5
2648349606	chromosome partitioning protein	1	1	1	1	1	2	3	5
2648349607	chromosome partitioning protein, ParB family	1	1	1	1	1	2	3	5
2648349608	hypothetical protein	1	1	1	1	1	2	3	5
2648349609	membrane-bound lytic murein transglycosylase D	1	1	1	1	1	2	3	5
2648349610	GTP pyrophosphokinase	1	1	1	1	1	2	3	5
2648349612	UDP-glucuronate decarboxylase	1	1	1	1	1	2	3	5
2648349614	cobyrinic acid a,c-diamide synthase	1	1	1	1	1	2	3	5
2648349616	MJ0042 family finger-like domain-containing protein	1	1	1	1	1	2	3	5
2648349617	hypothetical protein	1	1	1	1	1	2	3	5
2648349618	FHA domain-containing protein	1	1	1	1	1	2	3	5
2648349619	hypothetical protein	1	1	1	1	1	2	3	5
2648349620	hypothetical protein	1	1	1	1	1	2	3	5
2648349621	dipeptidase D	1	1	1	1	1	2	3	5
2648349624	enoyl-[acyl-carrier protein] reductase II	1	1	1	1	1	2	3	5
2648349631	Ala-tRNA(Pro) deacylase	1	1	1	1	1	2	3	5
2648349635	ribosomal protein L28	1	1	1	1	1	2	3	5
2648349636	large subunit ribosomal protein L33	1	1	1	1	1	2	3	5
2648349637	protein of unknown function (DUF4295)	1	1	1	1	1	2	3	5
2648349638	DNA polymerase-3 subunit beta	1	1	1	1	1	2	3	5
2648349639	DNA polymerase-3 subunit epsilon	1	1	1	1	1	2	3	5
2648349640	phosphopantothenoylcysteine decarboxylase / phosphopantothenate--cysteine ligase	1	1	1	1	1	2	3	5
2648349641	protein of unknown function (DUF4835)	1	1	1	1	1	2	3	5
2648349643	DNA replication and repair protein RecN	1	1	1	1	1	2	3	5
2648349654	ABC-2 type transport system permease protein	1	1	1	1	1	2	3	5
2648349655	ABC-2 type transport system permease protein	1	1	1	1	1	2	3	5
2648349656	HlyD family secretion protein	1	1	1	1	1	2	3	5
2648349657	Outer membrane protein TolC	1	1	1	1	1	2	3	5
2648349658	molecular chaperone DnaK	1	1	1	1	1	2	3	5
2648349659	molecular chaperone HtpG	1	1	1	1	1	2	3	5
2648349662	Glyoxylase, beta-lactamase superfamily II	1	1	1	1	1	2	3	5
2648349666	methylmalonyl-CoA mutase	1	1	1	1	1	2	3	5
2648349668	nicotinamide mononucleotide transporter	1	1	1	1	1	2	3	5
2648349669	iron complex outermembrane recepter protein	1	1	1	1	1	2	3	5
2648349670	delta-1-pyrroline-5-carboxylate dehydrogenase	1	1	1	1	1	2	3	5
2648349671	RNA polymerase primary sigma factor	1	1	1	1	1	2	3	5
2648349672	Do/DeqQ family serine protease	1	1	1	1	1	2	3	5
2648349673	Rubredoxin	1	1	1	1	1	2	3	5
2648349677	methionine adenosyltransferase	1	1	1	1	1	2	3	5
2648349678	6-phosphofructokinase 1	1	1	1	1	1	2	3	5
2648349679	BirA family transcriptional regulator, biotin operon repressor / biotin-[acetyl-CoA-carboxylase] ligase	1	1	1	1	1	2	3	5
2648349680	Predicted DNA-binding protein, MmcQ/YjbR family	1	1	1	1	1	2	3	5
2648349682	putative endonuclease	1	1	1	1	1	2	3	5
2648349684	Outer membrane receptor proteins, mostly Fe transport	1	1	1	1	1	2	3	5
2648349685	protein of unknown function (DUF4491)	1	1	1	1	1	2	3	5
2648349686	Cupin domain protein	1	1	1	1	1	2	3	5
2648349688	adenosylcobinamide kinase /adenosylcobinamide-phosphate guanylyltransferase	1	1	1	1	1	2	3	5
2648349689	nicotinate-nucleotide-dimethylbenzimidazole phosphoribosyltransferase	1	1	1	1	1	2	3	5
2648349690	cobalamin-5'-phosphate synthase	1	1	1	1	1	2	3	5
2648349691	alpha-ribazole phosphatase	1	1	1	1	1	2	3	5
2648349692	flavodoxin I	1	1	1	1	1	2	3	5
2648349693	Protein of unknown function (DUF2023)	1	1	1	1	1	2	3	5
2648349694	enolase	1	1	1	1	1	2	3	5
2648349695	RNA methyltransferase, TrmH family	1	1	1	1	1	2	3	5
2648349698	Glycosyl transferase family 2	1	1	1	1	1	2	3	5
2648349699	MFS transporter, PAT family, beta-lactamase induction signal transducer AmpG	1	1	1	1	1	2	3	5
2648349700	Uncharacterized conserved protein YbbC, DUF1343 family	1	1	1	1	1	2	3	5
2648349701	Predicted acyltransferase	1	1	1	1	1	2	3	5
2648349702	putative hydrolase of the HAD superfamily	1	1	1	1	1	2	3	5
2648349703	Uncharacterized conserved protein, DUF1015 family	1	1	1	1	1	2	3	5
2648349706	D-3-phosphoglycerate dehydrogenase	1	1	1	1	1	2	3	5
2648349708	phosphoserine aminotransferase apoenzyme	1	1	1	1	1	2	3	5
2648349709	Histidine kinase-, DNA gyrase B-, and HSP90-like ATPase	1	1	1	1	1	2	3	5
2648349710	hypothetical protein	1	1	1	1	1	2	3	5
2648349711	histidyl-tRNA synthetase	1	1	1	1	1	2	3	5
2648349712	hypothetical protein	1	1	1	1	1	2	3	5
2648349713	Adenylosuccinate synthetase	1	1	1	1	1	2	3	5
2648349714	Fur family transcriptional regulator, ferric uptake regulator	1	1	1	1	1	2	3	5
2648349715	dipeptidyl-peptidase-3	1	1	1	1	1	2	3	5
2648349716	glucokinase	1	1	1	1	1	2	3	5
2648349718	Uncharacterized membrane protein SpoIIM, required for sporulation	1	1	1	1	1	2	3	5
2648349722	MoxR-like ATPase	1	1	1	1	1	2	3	5
2648349723	Uncharacterized conserved protein, DUF58 family, contains vWF domain	1	1	1	1	1	2	3	5
2648349726	iron complex outermembrane recepter protein	1	1	1	1	1	2	3	5
2648349728	phospholipase A1	1	1	1	1	1	2	3	5
2648349729	D-alanyl-D-alanine carboxypeptidase / D-alanyl-D-alanine-endopeptidase (penicillin-binding protein 4)	1	1	1	1	1	2	3	5
2648349731	shikimate dehydrogenase	1	1	1	1	1	2	3	5
2648349732	Molecular chaperone GrpE (heat shock protein)	1	1	1	1	1	2	3	5
2648349733	molecular chaperone DnaJ	1	1	1	1	1	2	3	5
2648349734	ribosomal protein L11 methyltransferase	1	1	1	1	1	2	3	5
2648349736	hypothetical protein	1	1	1	1	1	2	3	5
2648349739	glyceraldehyde-3-phosphate dehydrogenase (NAD+)	1	1	1	1	1	2	3	5
2648349751	Putative porin	1	1	1	1	1	2	3	5
2648349752	hypothetical protein	1	1	1	1	1	2	3	5
2648349753	Quinol monooxygenase YgiN	1	1	1	1	1	2	3	5
2648349754	tryptophanyl-tRNA synthetase	1	1	1	1	1	2	3	5
2648349755	hypothetical protein	1	1	1	1	1	2	3	5
2648349756	hypothetical protein	1	1	1	1	1	2	3	5
2648349757	protein of unknown function (DUF3127)	1	1	1	1	1	2	3	5
2648349758	prolyl-tRNA synthetase	1	1	1	1	1	2	3	5
2648349759	ketopantoate hydroxymethyltransferase	1	1	1	1	1	2	3	5
2648349775	nicotinate-nucleotide adenylyltransferase	1	1	1	1	1	2	3	5
2648349776	guanylate kinase	1	1	1	1	1	2	3	5
2648349777	TIGR00255 family protein	1	1	1	1	1	2	3	5
2648349778	tRNA threonylcarbamoyladenosine biosynthesis protein TsaB	1	1	1	1	1	2	3	5
2648349779	16S rRNA (cytidine1402-2'-O)-methyltransferase	1	1	1	1	1	2	3	5
2648349781	UDP-2-acetamido-3-amino-2,3-dideoxy-glucuronate N-acetyltransferase	1	1	1	1	1	2	3	5
2648349782	hypothetical protein	1	1	1	1	1	2	3	5
2648349783	hypothetical protein	1	1	1	1	1	2	3	5
2648349784	Outer membrane receptor proteins, mostly Fe transport	1	1	1	1	1	2	3	5
2648349786	alkaline phosphatase	1	1	1	1	1	2	3	5
2648349787	Xaa-Pro aminopeptidase	1	1	1	1	1	2	3	5
2648349788	Uncharacterized membrane protein	1	1	1	1	1	2	3	5
2648349790	ribonuclease HI	1	1	1	1	1	2	3	5
2648349791	riboflavin biosynthesis protein RibD	1	1	1	1	1	2	3	5
2648349792	release factor glutamine methyltransferase	1	1	1	1	1	2	3	5
2648349796	Phage integrase family protein	1	1	1	1	1	2	3	5
2648349797	Site-specific recombinase XerD	1	1	1	1	1	2	3	5
2648349801	2-oxoglutarate ferredoxin oxidoreductase subunit beta	1	1	1	1	1	2	3	5
2648349802	2-oxoglutarate ferredoxin oxidoreductase subunit alpha	1	1	1	1	1	2	3	5
2648349803	shikimate kinase	1	1	1	1	1	2	3	5
2648349804	lipopolysaccharide export system ATP-binding protein	1	1	1	1	1	2	3	5
2648349805	Na+/H+-dicarboxylate symporter	1	1	1	1	1	2	3	5
2648349807	polyribonucleotide nucleotidyltransferase	1	1	1	1	1	2	3	5
2648349830	hypothetical protein	1	1	1	1	1	2	3	5
2648349831	Holliday junction DNA helicase subunit RuvB	1	1	1	1	1	2	3	5
2648349832	succinate CoA transferase	1	1	1	1	1	2	3	5
2648349836	poly(A) polymerase	1	1	1	1	1	2	3	5
2648349837	ribosomal-protein-serine acetyltransferase	1	1	1	1	1	2	3	5
2648349838	protein of unknown function (DUF4494)	1	1	1	1	1	2	3	5
2648349839	hypothetical protein	1	1	1	1	1	2	3	5
2648349840	dihydroorotate dehydrogenase (fumarate)	1	1	1	1	1	2	3	5
2648349843	seryl-tRNA synthetase	1	1	1	1	1	2	3	5
2648349844	peptide methionine sulfoxide reductase msrA/msrB	1	1	1	1	1	2	3	5
2648349848	CarboxypepD_reg-like domain-containing protein	1	1	1	1	1	2	3	5
2648349849	threonylcarbamoyladenosine tRNA methylthiotransferase MtaB	1	1	1	1	1	2	3	5
2648349850	KDO2-lipid IV(A) lauroyltransferase	1	1	1	1	1	2	3	5
2648349851	alpha-L-fucosidase 2	1	1	1	1	1	2	3	5
2648349855	GTP-binding protein	1	1	1	1	1	2	3	5
2648349856	adenylate kinase	1	1	1	1	1	2	3	5
2648349857	hypoxanthine phosphoribosyltransferase	1	1	1	1	1	2	3	5
2648349862	multidrug resistance protein, MATE family	1	1	1	1	1	2	3	5
2648349863	hypothetical protein	1	1	1	1	1	2	3	5
2648349864	copper ion binding protein	1	1	1	1	1	2	3	5
2648349865	DNA-binding protein HU-beta	1	1	1	1	1	2	3	5
2648349866	ribonuclease G	1	1	1	1	1	2	3	5
2648349867	histidine ammonia-lyase	1	1	1	1	1	2	3	5
2648349868	Formiminotetrahydrofolate cyclodeaminase	1	1	1	1	1	2	3	5
2648349870	imidazolonepropionase	1	1	1	1	1	2	3	5
2648349872	glutamate formiminotransferase	1	1	1	1	1	2	3	5
2648349884	Outer membrane cobalamin receptor protein	1	1	1	1	1	2	3	5
2648349885	40-residue YVTN family beta-propeller repeat-containing protein	1	1	1	1	1	2	3	5
2648349886	iron complex transport system substrate-binding protein	1	1	1	1	1	2	3	5
2648349909	Site-specific recombinase XerD	1	1	1	1	1	2	3	5
2648349915	hypothetical protein	1	1	1	1	1	2	3	5
2648349917	glutamate dehydrogenase (NADP+)	1	1	1	1	1	2	3	5
2648349918	Holliday junction endonuclease RuvC	1	1	1	1	1	2	3	5
2648349920	Major Facilitator Superfamily protein	1	1	1	1	1	2	3	5
2648349921	dihydrofolate synthase / folylpolyglutamate synthase	1	1	1	1	1	2	3	5
2648349922	methylmalonyl-CoA mutase	1	1	1	1	1	2	3	5
2648349923	heterodimeric methylmalonyl-CoA mutase small subunit	1	1	1	1	1	2	3	5
2648349925	hypothetical protein	1	1	1	1	1	2	3	5
2648349926	Adenylosuccinate lyase	1	1	1	1	1	2	3	5
2648349927	23S rRNA pseudouridine2605 synthase	1	1	1	1	1	2	3	5
2648349928	asparaginyl-tRNA synthetase	1	1	1	1	1	2	3	5
2648349929	ADP-ribose pyrophosphatase YjhB, NUDIX family	1	1	1	1	1	2	3	5
2648349941	dihydroneopterin aldolase	1	1	1	1	1	2	3	5
2648349942	TonB-linked outer membrane protein, SusC/RagA family	1	1	1	1	1	2	3	5
2648349943	SusD family protein	1	1	1	1	1	2	3	5
2648349947	acetate kinase	1	1	1	1	1	2	3	5
2648349948	phosphate acetyltransferase	1	1	1	1	1	2	3	5
2648349950	methylenetetrahydrofolate dehydrogenase (NADP+) / methenyltetrahydrofolate cyclohydrolase	1	1	1	1	1	2	3	5
2648349951	signal recognition particle subunit FFH/SRP54 (srp54)	1	1	1	1	1	2	3	5
2648349952	Dipeptidase	1	1	1	1	1	2	3	5
2648349954	DNA-(apurinic or apyrimidinic site) lyase /endonuclease III	1	1	1	1	1	2	3	5
2648349955	phenylalanyl-tRNA synthetase, alpha subunit	1	1	1	1	1	2	3	5
2648349956	AraC-type DNA-binding protein	1	1	1	1	1	2	3	5
2648349957	putative protease	1	1	1	1	1	2	3	5
2648349958	acyl-CoA thioester hydrolase	1	1	1	1	1	2	3	5
2648349959	DNA processing protein	1	1	1	1	1	2	3	5
2648349960	heptose-I-phosphate ethanolaminephosphotransferase	1	1	1	1	1	2	3	5
2648349961	Excinuclease ABC subunit B	1	1	1	1	1	2	3	5
2648349962	Protein of unknown function (DUF1460)	1	1	1	1	1	2	3	5
2648349965	hypothetical protein	1	1	1	1	1	2	3	5
2648349966	alpha/beta hydrolase fold	1	1	1	1	1	2	3	5
2648349970	hypothetical protein	1	1	1	1	1	2	3	5
2648349973	hypothetical protein	1	1	1	1	1	2	3	5
2648349974	4-hydroxy-tetrahydrodipicolinate synthase	1	1	1	1	1	2	3	5
2648349975	hypothetical protein	1	1	1	1	1	2	3	5
2648349976	DNA ligase (NAD+)	1	1	1	1	1	2	3	5
2648349991	1-acyl-sn-glycerol-3-phosphate acyltransferases	1	1	1	1	1	2	3	5
2648349996	hypothetical protein	1	1	1	1	1	2	3	5
2648349997	uncharacterized protein	1	1	1	1	1	2	3	5
2648349999	carbamoyl-phosphate synthase large subunit	1	1	1	1	1	2	3	5
2648350001	ABC-type branched-chain amino acid transport system, substrate-binding protein	1	1	1	1	1	2	3	5
2648350002	Outer membrane protein beta-barrel domain-containing protein	1	1	1	1	1	2	3	5
2648350003	Nucleoside-diphosphate-sugar epimerase	1	1	1	1	1	2	3	5
2648350006	Glycosidase	1	1	1	1	1	2	3	5
2648350008	lipid-A-disaccharide kinase	1	1	1	1	1	2	3	5
2648350009	protease-4	1	1	1	1	1	2	3	5
2648350012	YWFCY protein	1	1	1	1	1	2	3	5
2648350014	Threonine/homoserine/homoserine lactone efflux protein	1	1	1	1	1	2	3	5
2648350016	Protein of unknown function (DUF4254)	1	1	1	1	1	2	3	5
2648350017	heptosyltransferase-2	1	1	1	1	1	2	3	5
2648350019	PD-(D/E)XK nuclease superfamily protein	1	1	1	1	1	2	3	5
2648350021	transcription termination factor Rho	1	1	1	1	1	2	3	5
2648350024	riboflavin synthase	1	1	1	1	1	2	3	5
2648350026	Short-chain dehydrogenase	1	1	1	1	1	2	3	5
2648350028	HSP20 family protein	1	1	1	1	1	2	3	5
2648350030	PAP2 superfamily protein	1	1	1	1	1	2	3	5
2648350032	DNA-binding regulatory protein, YebC/PmpR family	1	1	1	1	1	2	3	5
2648350033	ATP-dependent DNA helicase RecG	1	1	1	1	1	2	3	5
2648350045	hypothetical protein	1	1	1	1	1	2	3	5
2648350047	L-asparaginase	1	1	1	1	1	2	3	5
2648350048	L-asparaginase	1	1	1	1	1	2	3	5
2648350049	D-alanyl-D-alanine dipeptidase	1	1	1	1	1	2	3	5
2648350050	glutamate racemase	1	1	1	1	1	2	3	5
2648350051	periplasmic chaperone for outer membrane proteins Skp	1	1	1	1	1	2	3	5
2648350058	Spore maturation protein SpmA	1	1	1	1	1	2	3	5
2648350059	mannose-1-phosphate guanylyltransferase/mannose-6-phosphate isomerase	1	1	1	1	1	2	3	5
2648350060	hypothetical protein	1	1	1	1	1	2	3	5
2648350061	Protein of unknown function (DUF3108)	1	1	1	1	1	2	3	5
2648350067	Lamin Tail Domain	1	1	1	1	1	2	3	5
2648350088	hypothetical protein	1	1	1	1	1	2	3	5
2648350105	glycogen debranching enzyme, putative	1	1	1	1	1	2	3	5
2648350125	rRNA maturation RNase YbeY	1	1	1	1	1	2	3	5
2648350126	Spore maturation protein SpmB	1	1	1	1	1	2	3	5
2648350129	DNA polymerase-3 subunit delta'	1	1	1	1	1	2	3	5
2648350130	Lamin Tail Domain	1	1	1	1	1	2	3	5
2648350131	thiamine-phosphate kinase	1	1	1	1	1	2	3	5
2648350134	1-acyl-sn-glycerol-3-phosphate acyltransferases	1	1	1	1	1	2	3	5
2648350136	Nucleotide-binding universal stress protein, UspA family	1	1	1	1	1	2	3	5
2648350142	purine-nucleoside phosphorylase	1	1	1	1	1	2	3	5
2648350144	chromosomal replication initiator protein	1	1	1	1	1	2	3	5
2648350145	putative ATPase	1	1	1	1	1	2	3	5
2648350156	serpin B	1	1	1	1	1	2	3	5
2648350159	Bacteroides conjugation system ATPase, TraG family	1	1	1	1	1	2	3	5
2648350166	dolichol-phosphate mannosyltransferase	1	1	1	1	1	2	3	5
2648350169	Protein of unknown function (DUF3078)	1	1	1	1	1	2	3	5
2648350175	Transposase DDE domain-containing protein	1	1	1	1	1	2	3	5
2648350182	Ig-like domain-containing protein	1	1	1	1	1	2	3	5
2648350187	urocanate hydratase	1	1	1	1	1	2	3	5
2648350191	Family of unknown function (DUF490)	1	1	1	1	1	2	3	5
2648350197	serpin B	1	1	1	1	1	2	3	5
2648350198	serpin B	1	1	1	1	1	2	3	5
2648350199	Lamin Tail Domain	1	1	1	1	1	2	3	5
2648350200	dihydroorotase	1	1	1	1	1	2	3	5
2648350207	phosphoglucomutase	1	1	1	1	1	2	3	5
2648350213	putative ATPase	1	1	1	1	1	2	3	5
2648350214	serpin B	1	1	1	1	1	2	3	5
2648350216	Bacteroides conjugative transposon TraJ protein	1	1	1	1	1	2	3	5
2648350236	tryptophan synthase beta chain	1	1	1	1	1	2	3	5
2648350237	2-oxoglutarate ferredoxin oxidoreductase subunit beta	1	1	1	1	1	2	3	5
2648350239	urocanate hydratase	1	1	1	1	1	2	3	5
2648350240	Lamin Tail Domain	1	1	1	1	1	2	3	5
2648350242	NTE family protein	1	1	1	1	1	2	3	5
2648350244	urocanate hydratase	1	1	1	1	1	2	3	5
2648350246	glycogen debranching enzyme, putative	1	1	1	1	1	2	3	5
2648350249	purine-nucleoside phosphorylase	1	1	1	1	1	2	3	5
2648350250	Type IV secretion-system coupling protein DNA-binding domain-containing protein	1	1	1	1	1	2	3	5
2648350251	Serpin (serine protease inhibitor)	1	1	1	1	1	2	3	5
2648350256	methylenetetrahydrofolate reductase (NADPH)	1	1	1	1	1	2	3	5
2648350257	carbamoyl-phosphate synthase large subunit	1	1	1	1	1	2	3	5
2648350258	Family of unknown function (DUF490)	1	1	1	1	1	2	3	5
2648350277	peptide-methionine (R)-S-oxide reductase/peptide methionine sulfoxide reductase msrA/msrB	1	1	1	1	1	2	3	5
2648350280	hypothetical protein	1	1	1	1	1	2	3	5
2648350281	cytochrome d ubiquinol oxidase subunit I	1	1	1	1	1	2	3	5
2648350282	putative ATPase	1	1	1	1	1	2	3	5
2648350285	glycine hydroxymethyltransferase	1	1	1	1	1	2	3	5
2648350291	glycine hydroxymethyltransferase	1	1	1	1	1	2	3	5
2648350299	hypothetical protein	1	1	1	1	1	2	3	5
2648350301	2-oxoglutarate ferredoxin oxidoreductase subunit beta	1	1	1	1	1	2	3	5
2648350302	methylenetetrahydrofolate reductase (NADPH)	1	1	1	1	1	2	3	5
2648350313	hypothetical protein	1	1	1	1	1	2	3	5
2648350315	Conjugative transposon protein TraO	1	1	1	1	1	2	3	5
2648350316	2-C-methyl-D-erythritol 2,4-cyclodiphosphate synthase	1	1	1	1	1	2	3	5
2648350318	tryptophan synthase beta chain	1	1	1	1	1	2	3	5
2648350319	DNA polymerase-3 subunit delta	1	1	1	1	1	2	3	5
2648350320	Endonuclease/Exonuclease/phosphatase family protein	1	1	1	1	1	2	3	5
2648350326	Bacteroides conjugative transposon TraJ protein	1	1	1	1	1	2	3	5
2648350328	lipoic acid synthetase	1	1	1	1	1	2	3	5
2648350330	haloacid dehalogenase superfamily, subfamily IA, variant 3 with third motif having DD or ED	1	1	1	1	1	2	3	5
2648350332	hypothetical protein	1	1	1	1	1	2	3	5
2648350333	phosphoglycerate kinase	1	1	1	1	1	2	3	5
2648350335	serpin B	1	1	1	1	1	2	3	5
2648350340	hypothetical protein	1	1	1	1	1	2	3	5
2648350341	BirA family transcriptional regulator, biotin operon repressor / biotin-[acetyl-CoA-carboxylase] ligase	1	1	1	1	1	2	3	5
2648350345	hypothetical protein	1	1	1	1	1	2	3	5
2648350346	hypothetical protein	1	1	1	1	1	2	3	5
2648350349	hypothetical protein	1	1	1	1	1	2	3	5
2648350362	Peptidase S46	1	1	1	1	1	2	3	5
2648350367	urocanate hydratase	1	1	1	1	1	2	3	5
2648350369	hypothetical protein	1	1	1	1	1	2	3	5
2648350381	cytochrome d ubiquinol oxidase subunit I	1	1	1	1	1	2	3	5
2648350390	tryptophan synthase beta chain	1	1	1	1	1	2	3	5
2648350392	hypothetical protein	1	1	1	1	1	2	3	5
2648350406	ATP-dependent Clp protease ATP-binding subunit ClpX	1	1	1	1	1	2	3	5
2648350412	hypothetical protein	1	1	1	1	1	2	3	5
2648350422	serpin B	1	1	1	1	1	2	3	5
						0's	554	155	122
						1's	55	44	41
						2's	1286	64	73
						3's		1632	361
						4's			65
						5's			1233
