# Supplementary material for: Genomics of the Uncultivated, Periodontitis-Associated Bacterium Tannerella sp. BU045 (Oral Taxon 808)
Source: mSystems. 2018 Jun 5;3(3):e00018-18. doi: 10.1128/mSystems.00018-18 (PMC5989130; doi:10.1128/mSystems.00018-18)
Supplement: TABLE S5 [file sys003182237st5.xlsx]

## Sheet: S5 Genome Presence Tables
Supplemental table S5: Summary of core gene presence in other genomes. For each of the three core genome gene sets, the number of genes with homologs in different numbers of genomes of the other Tannerella species are tabulated. For instance 981 Tannerella forsythia core genes had homologs in zero BU063 genomes and zero BU045 genomes, while 1136 genes had homologs in all three BU063 and all three…
Determined using T. forsythia core genome:
		BU063 genomes with homologs:
		0	1	2	3
BU045 genomes with homologs:	0	981	15	11	19
	1	18	13	4	16
	2	31	5	10	106
	3	33	2	35	1136
Determined using BU063 core genome:
		T. forsythia genomes with homologs:
		0	1	2
BU045 genomes with homologs:	0	191	9	11
	1	55	2	15
	2	51	46	110
	3	347	62	1215
Determined using BU045 core genome:
		T. forsythia genomes with homologs:
		0	1	2
BU063 genomes with homologs:	0	122	4	29
	1	37	1	6
	2	43	3	18
	3	352	47	1233
